# Supplementary material for: Contextual Flexibility in Pseudomonas aeruginosa Central Carbon Metabolism during Growth in Single Carbon Sources
Source: mBio. 2020 Mar 17;11(2):e02684-19. doi: 10.1128/mBio.02684-19 (PMC7078475; doi:10.1128/mBio.02684-19)
Supplement: DATA SET S1 [file mBio.02684-19-sd001.xlsx]

## Sheet: A_ETC_Changes
System	Gene_Name	Locus_Tag	log2_FC_Protein	FC_Significant?	log2_FC_RNA	FC_Significant?		Summary of electron transport chain associated changes described in the main text (Full Transcriptomic and Proteomic Data on Tab B and Tab C, respectively)
Global Regulators	anr	PA1544	-0.42	yes	0.684803	yes
	dnr	PA0527	1.49	yes	0.479533	yes
	roxR	PA4493	0.6	yes	0.817654	yes		*ND = not detected in the proteomics data.
	roxS	PA4494	0.92	yes	0.24092	no
	soxR	PA2273	0.15	no	-0.435988	yes
Transhydrogenases	sth	PA2991	1.59	yes	0.732341	yes
	pntAA	PA0195	0.47	yes	0.0323822	no
	pntAB	PA0195.1	0.28	no	-0.0207873	no
	pntB	PA0196	0.55	no	-0.047703	no
Cytochrome c Oxidase, cbb3-type (Cco1)	ccoP1	PA1552	1.85	yes	0.648517	yes
	ccoO1	PA1553	1.83	yes	0.595781	yes
	ccoN1	PA1554	1.85	yes	0.500995	yes
Cytochrome c Oxidase, cbb3-type (Cco2)	ccoP2	PA1555	3.89	yes	2.63234	yes
	ccoO2	PA1556	3.97	yes	2.56934	yes
	ccoN2	PA1557	4.24	yes	2.49523	yes
Cytochrome c Oxidase (Cox)	coxB	PA0105	-3.25	yes	-2.64512	yes
	coxA	PA0106	ND	ND	-2.31281	yes
	PA0107	PA0107	ND	ND	-2.15613	yes
	coIII	PA0108	-3.1	yes	-1.30814	yes
Cyanide-insensitive terminal oxidase (Cio)	cioB	PA3929	ND	ND	-0.914283	yes
	cioA	PA3930	0.68	no	-0.867086	yes
Quinol Oxidase (Cyo)	cyoA	PA1317	4.11	yes	-1.84261	yes
	cyoB	PA1318	5.16	yes	-1.65152	yes
	cyoD	PA1320	ND	ND	-1.91555	yes
	cyoC	PA1319	3.06	yes	-1.97775	yes
	cyoE	PA1321	ND	ND	-2.15141	yes
Nitrite Reductase (NIR)	nirL	PA0514	3.89	yes	4.71322	yes
	nirG	PA0513	3.61	yes	4.69595	yes
	nirJ	PA0511	3.38	yes	4.3784	yes
	nirH	PA0512	3.19	yes	4.36945	yes
	nirD	PA0515	3.87	yes	4.33278	yes
	nirM	PA0518	2.04	yes	5.88735	yes
	nirC	PA0517	2.58	yes	5.25514	yes
	nirF	PA0516	2.81	yes	4.57936	yes
	nirS	PA0519	2.95	yes	5.62353	yes
	nirQ	PA0520	4.2	yes	2.18846	yes
	nirD	PA1780	ND	ND	-0.274707	no
	nirB	PA1781	ND	ND	-0.937939	yes
	nirE	PA0510	3.4	yes	4.79571	yes
	nirN	PA0509	2.35	yes	4.54845	yes
Nitric-oxide Reductase (NOR)	norC	PA0523	4.04	yes	6.38242	yes
	norB	PA0524	4.2	yes	6.07197	yes
	norM	PA1361	0.26	no	-0.865734	yes
Respiratory Nitrate Reductase (NAR)	narI	PA3872	2.03	yes	2.36583	yes
	narJ	PA3873	ND	ND	1.91281	yes
	narH	PA3874	1.92	yes	1.83462	yes
	narG	PA3875	1.16	yes	1.6998	yes
	narK2	PA3876	ND	ND	1.67751	yes
	narK1	PA3877	ND	ND	1.09952	yes
	narX	PA3878	1.53	yes	0.646249	yes
	narL	PA3879	1	yes	0.503647	yes
Nitrous-Oxide Reductase (NOS)	nosR	PA3391	2.87	yes	3.90054	yes
	nosZ	PA3392	3.54	yes	6.00535	yes
	nosD	PA3393	4.36	yes	4.85644	yes
	nosY	PA3395	ND	ND	4.10889	no
	nosF	PA3394	1.26	yes	3.91785	no
	nosL	PA3396	3.76	yes	4.31149	yes
Periplasmic Nitrate Reductase (NAP)	napC	PA1172	-0.28	no	0.19935	no
	napB	PA1173	-0.75	yes	0.142757	no
	napA	PA1174	-1.09	yes	0.00346237	no
	napD	PA1175	-1.27	yes	-0.0747281	no
	napF	PA1176	-0.53	yes	-0.279751	no
	napE	PA1177	-0.65	yes	-0.609811	yes
Complex III	PA4430	PA4430	1.43	yes	1.32542	no
	PA4429	PA4429	1.84	yes	1.31224	no
	PA4431	PA4431	1.41	yes	1.28768	no
NDH-1	nuoA	PA2637	1.21	yes	0.00431272	no
	nuoB	PA2638	0.84	yes	0.265284	no
	nuoD	PA2639	0.69	yes	0.611326	yes
	nuoE	PA2640	0.63	yes	0.79518	yes
	nuoF	PA2641	0.64	yes	0.660078	yes
	nuoG	PA2642	0.89	yes	0.661815	yes
	nuoH	PA2643	1.07	yes	0.614035	no
NDH-2	ndh	PA4538	0.93	yes	0.451211	yes
Nqr	nqrF	PA2994	0.84	yes	0.544539	yes
	nqrE	PA2995	ND	ND	0.811719	no
	nqrD	PA2996	0.84	yes	0.682574	no
	nqrB	PA2998	0.77	yes	0.571025	no
	nqrC	PA2997	0.94	yes	0.534609	no
	nqrA	PA2999	0.76	yes	0.305891	no

## Sheet: B_Ace_vs_Gly_Transcriptomics
PAO1	Description	WT_Glycerol	WT_Acetate	log2(fold_change)	test_stat	p_value	q_value	significant	Gene_id	Locus
norC	norC ,nitric-oxide reductase subunit C	12.6913	1058.78	6.38242	7.99793	5e-05	0.000206	yes	gene103783	chr:582014-583855
norB	norB ,nitric-oxide reductase subunit B	8.54231	574.672	6.07197	14.7785	5e-05	0.000206	yes	gene103785	chr:582014-583855
nosZ	nosZ ,nitrous-oxide reductase precursor	9.26268	595.016	6.00535	11.7407	5e-05	0.000206	yes	gene109603	chr:3797008-3801931
nirM	nirM ,cytochrome c-551 precursor	180.611	10690.9	5.88735	9.09623	5e-05	0.000206	yes	gene103773	chr:576497-578343
nirS	nirS ,nitrite reductase precursor	70.2355	3462.64	5.62353	7.89555	5e-05	0.000206	yes	gene103775	chr:578393-580100
fhp	fhp ,flavohemoprotein	17.0036	697.742	5.35878	16.7671	5e-05	0.000206	yes	gene108114	chr:3012591-3013773
ppyR	ppyR ,psl and pyoverdine operon regulator, PpyR	33.5024	1291.99	5.26919	5.43866	5e-05	0.000206	yes	gene108112	chr:3011099-3012537
nirC	nirC ,probable c-type cytochrome precursor	56.937	2174.44	5.25514	5.06828	5e-05	0.000206	yes	gene103771	chr:576497-578343
nosD	nosD ,NosD protein	7.85225	227.472	4.85644	4.61482	5e-05	0.000206	yes	gene109605	chr:3797008-3801931
PA1410	probable periplasmic spermidine/putrescine-binding protein	9.63518	274.741	4.83362	16.0259	5e-05	0.000206	yes	gene105588	chr:1534288-1535380
nirE	nirE ,NirE	20.3708	565.796	4.79571	10.0016	5e-05	0.000206	yes	gene103757	chr:571110-573422
nirL	nirL ,heme d1 biosynthesis protein NirL	24.033	630.417	4.71322	5.5482	5e-05	0.000206	yes	gene103765	chr:573432-576489
nirG	nirG ,NirG	27.2208	705.541	4.69595	4.84761	5e-05	0.000206	yes	gene103763	chr:573432-576489
PA3235	conserved hypothetical protein	698.93	18074.5	4.69266	3.20869	0.00505	0.0135707	yes	gene109283	chr:3621504-3623468
acsA	acsA ,acetyl-coenzyme A synthetase	184.29	4763.66	4.69202	5.71705	5e-05	0.000206	yes	gene104528	chr:969669-971625
PA3234	probable sodium:solute symporter	146.287	3613.04	4.62634	5.62267	5e-05	0.000206	yes	gene109281	chr:3621504-3623468
aphA	aphA ,acetylpolyamine aminohydrolase	11.6045	280.14	4.59339	15.5214	5e-05	0.000206	yes	gene105586	chr:1533237-1534278
nirF	nirF ,heme d1 biosynthesis protein NirF	23.6312	564.949	4.57936	5.5087	5e-05	0.000206	yes	gene103769	chr:576497-578343
nirN	nirN ,NirN	12.7299	297.882	4.54845	10.2892	5e-05	0.000206	yes	gene103755	chr:571110-573422
nirJ	nirJ ,heme d1 biosynthesis protein NirJ	17.3706	361.28	4.3784	6.92655	5e-05	0.000206	yes	gene103759	chr:573432-576489
nirH	nirH ,NirH	31.3943	648.913	4.36945	5.04429	5e-05	0.000206	yes	gene103761	chr:573432-576489
PA0515	probable transcriptional regulator	40.9472	825.127	4.33278	5.25789	5e-05	0.000206	yes	gene103767	chr:573432-576489
nosL	nosL ,NosL protein	9.6968	192.538	4.31149	13.1089	5e-05	0.000206	yes	gene109611	chr:3801947-3802484
nosY	nosY ,NosY protein	4.12468	71.1688	4.10889	1.83962	0.08005	0.143827	no	gene109609	chr:3797008-3801931
PA2662	conserved hypothetical protein	30.6717	527.022	4.10288	12.4827	5e-05	0.000206	yes	gene108110	chr:3011099-3012537
PA3233	hypothetical protein	32.723	507.107	3.95391	11.1882	5e-05	0.000206	yes	gene109279	chr:3618992-3621415
PA0525	probable dinitrification protein NorD	27.5341	425.441	3.94967	12.4622	5e-05	0.000206	yes	gene103787	chr:583856-585695
PA0321	acetylpolyamine amidohydrolase	12.6864	195.995	3.94946	13.6472	5e-05	0.000206	yes	gene103379	chr:360412-361447
nosF	nosF ,NosF protein	7.82348	118.247	3.91785	2.23083	0.2671	0.387396	no	gene109607	chr:3797008-3801931
nosR	nosR ,regulatory protein NosR	6.33855	94.6609	3.90054	13.1922	5e-05	0.000206	yes	gene109601	chr:3794818-3796966
PA3568	probable acetyl-coa synthetase	19.2815	286.113	3.8913	13.1918	5e-05	0.000206	yes	gene109955	chr:3999207-4001094
PA0522	hypothetical protein	9.20569	129.031	3.80905	6.55699	5e-05	0.000206	yes	gene103781	chr:581667-581925
PA3912	conserved hypothetical protein	9.97948	139.716	3.80739	9.55821	5e-05	0.000206	yes	gene110644	chr:4381500-4382900
PA4290	probable chemotaxis transducer	26.5798	371.567	3.80522	8.47003	5e-05	0.000206	yes	gene111418	chr:4811395-4814899
dctM	dctM ,DctM	22.0906	278.607	3.65673	9.71004	5e-05	0.000206	yes	gene113212	chr:5818201-5820114
opdQ	opdQ ,OpdQ	192.493	2398.53	3.63927	7.72011	5e-05	0.000206	yes	gene108874	chr:3400683-3401949
PA0322	probable transporter	12.6395	156.567	3.63077	12.8279	5e-05	0.000206	yes	gene103381	chr:361462-362857
PA3911	conserved hypothetical protein	16.0532	197.406	3.62024	7.65006	5e-05	0.000206	yes	gene110642	chr:4381500-4382900
aceA	aceA ,isocitrate lyase AceA	231.478	2640.92	3.5121	7.04104	5e-05	0.000206	yes	gene108054	chr:2977755-2979351
PA5445	probable coenzyme A transferase	49.3241	497.273	3.33367	10.9751	5e-05	0.000206	yes	gene113774	chr:6133837-6135331
PA0521	probable cytochrome c oxidase subunit	9.06883	86.0898	3.24685	9.41377	5e-05	0.000206	yes	gene103779	chr:581132-581660
PA3232	probable nuclease	45.5943	432.726	3.24653	4.49379	5e-05	0.000206	yes	gene109277	chr:3618992-3621415
PA3913	probable protease	12.2406	114.849	3.22999	10.8973	5e-05	0.000206	yes	gene110646	chr:4382911-4383907
ccpR	ccpR ,cytochrome c551 peroxidase precursor	162.199	1518.85	3.22714	8.81862	5e-05	0.000206	yes	gene112022	chr:5136316-5137357
dctP	dctP ,DctP	78.6164	686.046	3.1254	10.0982	5e-05	0.000206	yes	gene113208	chr:5817190-5818186
dctQ	dctQ ,DctQ	40.0361	323.204	3.01307	6.30015	5e-05	0.000206	yes	gene113210	chr:5818201-5820114
PA0752	conserved hypothetical protein	17.9862	142.797	2.98901	7.73399	5e-05	0.000206	yes	gene104254	chr:818824-821372
PA4289	probable transporter	25.4024	197.099	2.95588	4.28211	5e-05	0.000206	yes	gene111416	chr:4811395-4814899
opdH	opdH ,cis-aconitate porin OpdH	12.5992	93.0801	2.88514	10.1539	5e-05	0.000206	yes	gene104260	chr:822914-824198
PA4280.2	23S ribosomal RNA	0.00527384	0.0384967	2.86781	0	1	1	no	gene111392	chr:4788835-4791724
P7	P7 ,P7	288.07	2084.38	2.85512	5.11539	5e-05	0.000206	yes	gene191105	chr:971857-971972
PA0635	hypothetical protein	96.831	695.891	2.84532	9.66348	5e-05	0.000206	yes	gene104009	chr:690419-690674
PA0668.1	16S ribosomal RNA	0.150289	1.07934	2.84433	2.46039	0.00035	0.00124923	yes	gene104077	chr:722095-723631
PA3231	hypothetical protein	127.953	907.709	2.82662	7.24526	5e-05	0.000206	yes	gene109275	chr:3618725-3618884
PA0754	hypothetical protein	38.1042	265.508	2.80073	9.88743	5e-05	0.000206	yes	gene104258	chr:821901-822885
PA0753	hypothetical protein	25.6382	175.765	2.77728	9.5281	5e-05	0.000206	yes	gene104256	chr:821382-821853
PA3445	conserved hypothetical protein	43.0098	292.726	2.76682	8.33685	5e-05	0.000206	yes	gene109709	chr:3850829-3851801
PA3937	probable ATP-binding component of ABC taurine transporter	21.5596	144.608	2.74575	5.90763	5e-05	0.000206	yes	gene110694	chr:4414131-4415731
PA0633	hypothetical protein	65.512	437.106	2.73815	9.74401	5e-05	0.000206	yes	gene104005	chr:689536-690031
PA4714	conserved hypothetical protein	141.209	918.799	2.70192	9.63358	5e-05	0.000206	yes	gene112288	chr:5293256-5293706
PA4198	probable AMP-binding enzyme	17.8855	115.11	2.68615	9.63518	5e-05	0.000206	yes	gene111216	chr:4696280-4697903
PA3880	conserved hypothetical protein	72.3892	459.904	2.66749	9.77702	5e-05	0.000206	yes	gene110580	chr:4347618-4348014
PA0634	hypothetical protein	99.1067	628.613	2.66512	9.43589	5e-05	0.000206	yes	gene104007	chr:690042-690390
ccoP2	ccoP2 ,Cytochrome c oxidase, cbb3-type, CcoP subunit	286.121	1774.04	2.63234	5.91985	5e-05	0.000206	yes	gene105880	chr:1693118-1694227
PA0623	probable bacteriophage protein	92.0578	563.028	2.61259	9.29767	5e-05	0.000206	yes	gene103985	chr:682566-683070
PA3712	hypothetical protein	63.1288	384.452	2.60643	9.29132	5e-05	0.000206	yes	gene110242	chr:4157125-4157821
ccoO2	ccoO2 ,Cytochrome c oxidase, cbb3-type, CcoO subunit	475.969	2825.06	2.56934	7.0535	5e-05	0.000206	yes	gene105882	chr:1694232-1694841
PA3444	conserved hypothetical protein	30.6142	176.531	2.52765	8.12297	5e-05	0.000206	yes	gene109707	chr:3849603-3850752
PA2679	hypothetical protein	73.5838	423.075	2.52345	9.10289	5e-05	0.000206	yes	gene108144	chr:3026099-3026852
ccoN2	ccoN2 ,Cytochrome c oxidase, cbb3-type, CcoN subunit	345.539	1948.22	2.49523	5.64703	5e-05	0.000206	yes	gene105884	chr:1694851-1696279
PA0622	probable bacteriophage protein	51.7082	291.121	2.49315	8.80056	5e-05	0.000206	yes	gene103983	chr:681393-682554
PA0323	probable binding protein component of ABC transporter	9.93699	55.57	2.48342	8.68926	5e-05	0.000206	yes	gene103383	chr:363277-364321
PA0326	probable ATP-binding component of ABC transporter	6.80295	37.1694	2.44988	4.40232	5e-05	0.000206	yes	gene103389	chr:364368-367129
PA0046	hypothetical protein	60.949	321.097	2.39733	7.89823	5e-05	0.000206	yes	gene102825	chr:61372-61726
narI	narI ,respiratory nitrate reductase gamma chain	5.54683	28.5911	2.36583	7.04459	5e-05	0.000206	yes	gene110564	chr:4335275-4335959
opdD	opdD ,Glycine-glutamate dipeptide porin OpdP	36.987	181.3	2.29329	8.06478	5e-05	0.000206	yes	gene111840	chr:5038900-5040355
PA0045	hypothetical protein	31.7794	154.966	2.28579	7.78292	5e-05	0.000206	yes	gene102823	chr:60655-61342
PA5153	amino acid (lysine/arginine/ornithine/histidine/octopine) ABC transporter periplasmic binding protein	272.836	1316.37	2.27046	7.01294	5e-05	0.000206	yes	gene113178	chr:5801314-5802067
PA3936	probable permease of ABC taurine transporter	29.6545	142.82	2.26787	4.84324	5e-05	0.000206	yes	gene110692	chr:4414131-4415731
PA1123	hypothetical protein	266.652	1273.58	2.25586	8.07904	5e-05	0.000206	yes	gene105014	chr:1216119-1216440
PA0642	hypothetical protein	30.323	144.037	2.24796	8.67156	5e-05	0.000206	yes	gene104023	chr:698931-699720
PA3938	probable periplasmic taurine-binding protein precursor	47.4855	222.982	2.23137	7.10117	5e-05	0.000206	yes	gene110696	chr:4415795-4416809
PA0618	probable bacteriophage protein	31.3224	144.77	2.20849	5.45757	5e-05	0.000206	yes	gene103975	chr:677082-678819
nirQ	nirQ ,regulatory protein NirQ	60.6614	276.506	2.18846	7.93731	5e-05	0.000206	yes	gene103777	chr:580315-581098
PA1333	hypothetical protein	239.39	1087.08	2.18303	7.65664	5e-05	0.000206	yes	gene105434	chr:1445404-1445611
PA2309	hypothetical protein	5.85691	26.0934	2.15547	6.68308	5e-05	0.000206	yes	gene107398	chr:2547507-2548530
ptrB	ptrB ,repressor, PtrB	57.3676	255.076	2.15262	5.33007	5e-05	0.000206	yes	gene103963	chr:674418-674619
PA2204	probable binding protein component of ABC transporter	259.635	1152.76	2.15053	6.01968	5e-05	0.000206	yes	gene107188	chr:2422818-2423625
oprG	oprG ,Outer membrane protein OprG precursor	1838.37	8121.9	2.14339	3.60845	5e-05	0.000206	yes	gene110954	chr:4544606-4545305
PA2308	probable ATP-binding component of ABC transporter	5.55714	24.4002	2.13448	6.19958	5e-05	0.000206	yes	gene107396	chr:2546651-2547500
PA0141	conserved hypothetical protein	212.035	913.866	2.10768	6.69248	5e-05	0.000206	yes	gene103015	chr:160551-161448
PA0912	hypothetical protein	5.38429	23.0968	2.10087	5.49126	5e-05	0.000206	yes	gene104584	chr:995171-995711
PA1331	conserved hypothetical protein	15.197	64.8131	2.09249	7.57615	5e-05	0.000206	yes	gene105430	chr:1442903-1444451
PA0047	hypothetical protein	45.9317	194.362	2.08118	7.02976	5e-05	0.000206	yes	gene102827	chr:61878-62388
lldP	lldP ,L-lactate permease	36.4151	151.081	2.05272	7.56978	5e-05	0.000206	yes	gene112404	chr:5355386-5357075
PA4192	probable ATP-binding component of ABC transporter	11.2924	46.4994	2.04186	3.58131	5e-05	0.000206	yes	gene111204	chr:4689901-4692041
PA0619	probable bacteriophage protein	48.5902	197.323	2.02182	4.30162	5e-05	0.000206	yes	gene103977	chr:677082-678819
PA3711	probable transcriptional regulator	33.7675	136.352	2.01363	7.34962	5e-05	0.000206	yes	gene110240	chr:4156183-4157089
PA0614	hypothetical protein	11.327	45.4334	2.00399	5.47341	5e-05	0.000206	yes	gene103967	chr:675389-675839
PA0617	probable bacteriophage protein	57.881	229.025	1.98434	2.8674	5e-05	0.000206	yes	gene103973	chr:677082-678819
glcB	glcB ,malate synthase G	223.044	878.759	1.97814	5.04258	5e-05	0.000206	yes	gene103701	chr:542169-544347
PA0625	hypothetical protein	30.7252	120.933	1.97672	6.9609	5e-05	0.000206	yes	gene103989	chr:683598-685836
acnB	acnB ,aconitate hydratase 2	631.049	2461.29	1.96359	2.81645	5e-05	0.000206	yes	gene106344	chr:1935034-1937644
PA0742	hypothetical protein	16.1825	63.0236	1.96146	5.18731	5e-05	0.000206	yes	gene104235	chr:809573-809882
ansB	ansB ,glutaminase-asparaginase	186.193	719.647	1.95049	6.13338	5e-05	0.000206	yes	gene105442	chr:1450544-1451633
PA5155	amino acid (lysine/arginine/ornithine/histidine/octopine) ABC transporter membrane protein	29.5876	114.296	1.94971	3.99915	5e-05	0.000206	yes	gene113182	chr:5802128-5803513
alpD	alpD ,AlpD	21.0359	80.3926	1.93421	6.48306	5e-05	0.000206	yes	gene104580	chr:994142-994646
PA2661	hypothetical protein	30.8936	117.146	1.92293	6.64152	5e-05	0.000206	yes	gene108108	chr:3009955-3010849
narJ	narJ ,respiratory nitrate reductase delta chain	7.39576	27.8482	1.91281	5.85755	5e-05	0.000206	yes	gene110566	chr:4335961-4336702
PA0624	hypothetical protein	175.276	659.174	1.91103	6.8895	5e-05	0.000206	yes	gene103987	chr:683084-683429
PA0526	hypothetical protein	383.938	1441.51	1.90863	6.66113	5e-05	0.000206	yes	gene103789	chr:585701-585896
PA0636	hypothetical protein	27.5802	103.014	1.90114	6.45983	5e-05	0.000206	yes	gene104011	chr:690720-692890
PA1617	probable AMP-binding enzyme	38.1341	142.18	1.89857	6.69198	5e-05	0.000206	yes	gene106004	chr:1760712-1762380
dppC	dppC ,dipeptide ABC transporter permease DppC	52.4265	195.256	1.897	7.1109	5e-05	0.000206	yes	gene111846	chr:5043089-5044001
hdhA	hdhA ,hydrazone dehydrogenase, HdhA	10.1162	37.6711	1.89679	6.77342	5e-05	0.000206	yes	gene110864	chr:4502270-4503791
PA0640	probable bacteriophage protein	26.6823	99.1423	1.89362	6.70556	5e-05	0.000206	yes	gene104019	chr:694420-695023
PA5154	probable permease of ABC transporter	65.4338	242.697	1.89105	5.66313	5e-05	0.000206	yes	gene113180	chr:5802128-5803513
PA0602	probable binding protein component of ABC transporter	89.1574	319.056	1.83938	6.51261	5e-05	0.000206	yes	gene103943	chr:663514-664549
narH	narH ,respiratory nitrate reductase beta chain	8.59804	30.6673	1.83462	6.5305	5e-05	0.000206	yes	gene110568	chr:4336707-4338249
lldD	lldD ,L-lactate dehydrogenase	19.57	69.6192	1.83085	6.69008	5e-05	0.000206	yes	gene112406	chr:5357229-5358375
pasP	pasP ,PasP	741.772	2627.37	1.82457	5.42758	5e-05	0.000206	yes	gene103583	chr:470661-471237
PA0050	hypothetical protein	816.673	2889.23	1.82285	5.88349	5e-05	0.000206	yes	gene102833	chr:65338-65479
PA5348	probable DNA-binding protein	10999.7	38795.3	1.81842	4.04227	5e-05	0.000206	yes	gene113570	chr:6017149-6017422
cysT	cysT ,sulfate transport protein CysT	92.186	324.267	1.81456	5.86472	5e-05	0.000206	yes	gene103301	chr:315810-316629
PA1746	hypothetical protein	383.002	1342.17	1.80914	6.02455	5e-05	0.000206	yes	gene106262	chr:1888406-1888913
dppA4	dppA4 ,probable binding protein component of ABC transporter	63.2096	220.875	1.80502	6.19354	5e-05	0.000206	yes	gene111842	chr:5040404-5042000
xenB	xenB ,xenobiotic reductase	31.1849	108.736	1.80191	6.60274	5e-05	0.000206	yes	gene111550	chr:4883606-4884659
PA3271	probable two-component sensor	18.5089	64.3024	1.79665	6.42846	5e-05	0.000206	yes	gene109359	chr:3660021-3663501
cysP	cysP ,sulfate-binding protein of ABC transporter	216.331	750.967	1.79551	5.4776	5e-05	0.000206	yes	gene105754	chr:1620344-1621343
idh	idh ,isocitrate dehydrogenase	179.873	621.674	1.78918	4.84138	5e-05	0.000206	yes	gene108034	chr:2967160-2969386
PA3443	probable permease of ABC transporter	28.4684	98.0919	1.78477	3.72939	5e-05	0.000206	yes	gene109705	chr:3847973-3849583
PA5217	probable binding protein component of ABC iron transporter	20.3388	68.9333	1.76097	6.3206	5e-05	0.000206	yes	gene113308	chr:5874586-5875585
PA0638	probable bacteriophage protein	19.6026	66.3364	1.75875	6.16508	5e-05	0.000206	yes	gene104015	chr:692897-693593
azu	azu ,azurin precursor	3998.74	13471.2	1.75226	3.39645	5e-05	0.000206	yes	gene112710	chr:5521663-5522110
PA0713	hypothetical protein	123.721	416.779	1.75219	6.08466	5e-05	0.000206	yes	gene104175	chr:784172-784466
katA	katA ,catalase	609.698	2053.73	1.75208	3.68268	5e-05	0.000206	yes	gene111292	chr:4752259-4753708
pyoS5	pyoS5 ,pyocin S5	21.7939	73.4034	1.75192	7.46612	5e-05	0.000206	yes	gene104734	chr:1066320-1067817
htpX	htpX ,heat shock protein HtpX	158.408	528.123	1.73723	5.93137	5e-05	0.000206	yes	gene108454	chr:3182985-3183861
aspA	aspA ,aspartate ammonia-lyase	74.361	245.95	1.72575	5.87423	5e-05	0.000206	yes	gene113742	chr:6109259-6110684
PA0668.4	23S ribosomal RNA	0.471525	1.54429	1.71154	3.22681	5e-05	0.000206	yes	gene104083	chr:724103-726994
PA0639	conserved hypothetical protein	19.5374	63.5478	1.70161	5.95777	5e-05	0.000206	yes	gene104017	chr:693595-694366
narG	narG ,respiratory nitrate reductase alpha chain	5.48321	17.8125	1.6998	6.13686	5e-05	0.000206	yes	gene110570	chr:4338260-4342046
PA3441	probable molybdopterin-binding protein	1270.86	4078.08	1.68208	6.08781	5e-05	0.000206	yes	gene109701	chr:3847717-3847933
narK2	narK2 ,nitrite extrusion protein 2	4.83351	15.4612	1.67751	5.45925	5e-05	0.000206	yes	gene110572	chr:4342121-4343528
braG	braG ,branched-chain amino acid transport protein BraG	57.2047	181.904	1.66897	6.1069	5e-05	0.000206	yes	gene104906	chr:1157953-1158655
PA0613	hypothetical protein	44.4913	140.894	1.66302	5.33662	5e-05	0.000206	yes	gene103965	chr:674666-675026
PA0028	hypothetical protein	9.94067	31.4239	1.66045	2.15272	5e-05	0.000206	yes	gene102795	chr:27645-30498
PA0620	probable bacteriophage protein	53.3037	167.476	1.65165	4.69059	5e-05	0.000206	yes	gene103979	chr:678820-681351
PA2203	probable amino acid permease	22.9276	71.9179	1.64927	5.51189	5e-05	0.000206	yes	gene107186	chr:2422021-2422738
mqoB	mqoB ,malate:quinone oxidoreductase	192.528	602.348	1.64553	5.05558	5e-05	0.000206	yes	gene112128	chr:5208463-5209987
PA0295	probable periplasmic polyamine binding protein	32.364	100.769	1.63859	5.97671	5e-05	0.000206	yes	gene103327	chr:331761-332823
PA4195	probable binding protein component of ABC transporter	35.3875	109.926	1.63521	5.40426	5e-05	0.000206	yes	gene111210	chr:4692125-4692956
PA2310	hypothetical protein	10.1585	31.5348	1.63426	5.2062	5e-05	0.000206	yes	gene107400	chr:2548570-2549458
PA3575	hypothetical protein	45.4286	140.686	1.63081	6.04685	5e-05	0.000206	yes	gene109969	chr:4007506-4008037
dotU2	dotU2 ,DotU2	16.1039	49.8501	1.63019	5.7069	5e-05	0.000206	yes	gene106106	chr:1818188-1819058
braE	braE ,branched-chain amino acid transport protein BraE	42.1207	130.337	1.62964	3.3154	5e-05	0.000206	yes	gene104910	chr:1158657-1161595
alpE	alpE ,AlpE	30.32	93.6627	1.62721	5.40558	5e-05	0.000206	yes	gene104582	chr:994698-995151
mdcA	mdcA ,malonate decarboxylase alpha subunit	20.233	62.4	1.62484	5.63713	5e-05	0.000206	yes	gene103151	chr:237231-239777
PA2819.3	tRNA-Glu	92.0449	282.4	1.61733	32.9873	0.3297	0.456659	no	gene108432	chr:3173836-3173912
PA0615	hypothetical protein	66.913	204.484	1.61163	4.38499	5e-05	0.000206	yes	gene103969	chr:675860-676930
PA3671	probable permease of ABC transporter	27.1107	82.7721	1.61028	3.41632	5e-05	0.000206	yes	gene110161	chr:4110346-4112001
PA0628	conserved hypothetical protein	30.0857	91.7486	1.60861	5.86336	5e-05	0.000206	yes	gene103995	chr:686956-687946
pagL	pagL ,Lipid A 3-O-deacylase	954.642	2907.96	1.60697	4.97532	5e-05	0.000206	yes	gene112169	chr:5229458-5229980
oprC	oprC ,Putative copper transport outer membrane porin OprC precursor	228.994	696.891	1.60562	4.05511	5e-05	0.000206	yes	gene110398	chr:4247702-4249874
PA1551	probable ferredoxin	151.485	460.575	1.60426	5.07925	5e-05	0.000206	yes	gene105872	chr:1687923-1689339
PA0200	hypothetical protein	210.747	639.498	1.60143	5.0327	5e-05	0.000206	yes	gene103135	chr:229525-229738
aatJ	aatJ ,AatJ	347.539	1046.07	1.58973	4.80535	5e-05	0.000206	yes	gene105452	chr:1455814-1456723
PA0741	conserved hypothetical protein	21.3681	64.2905	1.58915	5.58102	5e-05	0.000206	yes	gene104233	chr:808815-809457
PA0027	hypothetical protein	9.76173	29.3266	1.587	3.32063	5e-05	0.000206	yes	gene102793	chr:27645-30498
dppD	dppD ,dipeptide ABC transporter ATP-binding protein DppD	47.7891	142.843	1.57968	3.91471	5e-05	0.000206	yes	gene111848	chr:5044053-5045999
lsfA	lsfA ,1-Cys peroxiredoxin LsfA	243.822	727.822	1.57776	4.69343	5e-05	0.000206	yes	gene109719	chr:3855492-3856131
PA1429	probable cation-transporting P-type ATPase	33.7222	100.655	1.57765	5.54872	5e-05	0.000206	yes	gene105626	chr:1555011-1557720
PA0637	conserved hypothetical protein	46.2517	137.923	1.57628	1.86323	0.00055	0.0018696	yes	gene104013	chr:690720-692890
PA3670	hypothetical protein	23.7905	70.6624	1.57056	5.78124	5e-05	0.000206	yes	gene110159	chr:4108488-4110336
PA0616	hypothetical protein	44.6007	132.106	1.56655	3.70665	5e-05	0.000206	yes	gene103971	chr:675860-676930
agtB	agtB ,AgtB	102.517	299.83	1.54829	5.36598	5e-05	0.000206	yes	gene103947	chr:665947-666994
mliC	mliC ,membrane-bound lysozyme inhibitor of c-type lysozyme MliC	588.796	1718.6	1.5454	5.33697	5e-05	0.000206	yes	gene104488	chr:948775-949159
ercS	ercS ,ErcS	21.1645	61.535	1.53976	3.85821	5e-05	0.000206	yes	gene106764	chr:2176973-2179815
PA3871	probable peptidyl-prolyl cis-trans isomerase, PpiC-type	11.5848	33.5179	1.5327	5.03114	5e-05	0.000206	yes	gene110562	chr:4334402-4335221
dppB	dppB ,dipeptide ABC transporter permease DppB	84.8436	245.312	1.53174	5.61047	5e-05	0.000206	yes	gene111844	chr:5042067-5043078
braD	braD ,branched-chain amino acid transport protein BraD	58.1649	167.313	1.52432	2.97798	5e-05	0.000206	yes	gene104912	chr:1158657-1161595
PA4193	probable permease of ABC transporter	8.88191	25.4657	1.51961	2.42056	5e-05	0.000206	yes	gene111206	chr:4689901-4692041
atpF	atpF ,ATP synthase B chain	2563.79	7299.91	1.5096	3.87844	5e-05	0.000206	yes	gene133706	chr:6252706-6253177
ureA	ureA ,urease gamma subunit	46.163	131.05	1.50531	4.69925	5e-05	0.000206	yes	gene112596	chr:5463606-5463909
PA1835	hypothetical protein	63.0363	178.152	1.49886	3.0038	5e-05	0.000206	yes	gene106450	chr:1992583-1993898
sbp	sbp ,sulfate-binding protein precursor	247.7	698.89	1.49647	3.91232	5e-05	0.000206	yes	gene103303	chr:316790-317789
PA0751	conserved hypothetical protein	48.6293	137.078	1.4951	3.3654	5e-05	0.000206	yes	gene104252	chr:818824-821372
atpH	atpH ,ATP synthase delta chain	1724.47	4859.35	1.49461	3.86615	5e-05	0.000206	yes	gene133708	chr:6252158-6252695
PA1411	hypothetical protein	26.3155	73.9771	1.49117	4.75211	5e-05	0.000206	yes	gene105590	chr:1535585-1537650
ftnA	ftnA ,bacterial ferritin	313.306	879.073	1.48841	5.20996	5e-05	0.000206	yes	gene111290	chr:4751664-4752129
PA4697	hypothetical protein	51.5868	143.147	1.47243	5.57114	5e-05	0.000206	yes	gene112254	chr:5276282-5276735
PA1601	probable aldehyde dehydrogenase	7.15205	19.8197	1.47051	4.79585	5e-05	0.000206	yes	gene105972	chr:1743289-1746024
PA2943	phospho-2-dehydro-3-deoxyheptonate aldolase	18.5936	51.4933	1.46958	5.36969	5e-05	0.000206	yes	gene108682	chr:3299491-3300586
cupA1	cupA1 ,fimbrial subunit CupA1	36.5958	100.697	1.46028	5.18153	5e-05	0.000206	yes	gene107036	chr:2342492-2343044
dppF	dppF ,dipeptide ABC transporter ATP-binding protein DppF	53.8902	148.132	1.45879	3.61704	5e-05	0.000206	yes	gene111850	chr:5044053-5045999
PA3446	conserved hypothetical protein	118.093	324.248	1.45717	4.56652	5e-05	0.000206	yes	gene109711	chr:3851919-3852513
PA0626	hypothetical protein	35.0638	95.4749	1.44514	4.77201	5e-05	0.000206	yes	gene103991	chr:685845-686899
PA0048	probable transcriptional regulator	45.9289	124.913	1.44345	4.73112	5e-05	0.000206	yes	gene102829	chr:62402-62786
PA4357	conserved hypothetical protein	52.2903	141.928	1.44055	1.62243	0.00155	0.00477345	yes	gene111552	chr:4884718-4887261
aatM	aatM ,AatM	88.0987	239.093	1.44038	2.46941	5e-05	0.000206	yes	gene105448	chr:1453469-1455612
PA3690	probable metal-transporting P-type ATPase	21.0944	57.1735	1.43849	5.31897	5e-05	0.000206	yes	gene110199	chr:4131535-4133758
PA0641	probable bacteriophage protein	21.115	57.049	1.43393	5.14783	5e-05	0.000206	yes	gene104021	chr:695081-698696
PA5442	conserved hypothetical protein	14.7646	39.6863	1.4265	5.27894	5e-05	0.000206	yes	gene113768	chr:6128055-6130911
PA4980	probable enoyl-CoA hydratase/isomerase	3.62857	9.75191	1.42629	3.54285	5e-05	0.000206	yes	gene112830	chr:5592632-5593424
pilA	pilA ,type 4 fimbrial precursor PilA	5880.62	15693.7	1.41614	2.9291	5e-05	0.000206	yes	gene111890	chr:5069081-5069531
pqqE	pqqE ,pyrroloquinoline quinone biosynthesis protein E	31.8227	84.9048	1.41579	3.38099	5e-05	0.000206	yes	gene106758	chr:2172912-2175057
ureB	ureB ,urease beta subunit	65.3635	174.074	1.41314	4.68437	5e-05	0.000206	yes	gene112600	chr:5464452-5464758
aatQ	aatQ ,AatQ	78.178	208.157	1.41283	2.37223	5e-05	0.000206	yes	gene105450	chr:1453469-1455612
PA3613	hypothetical protein	68.1839	181.435	1.41195	4.64691	5e-05	0.000206	yes	gene110045	chr:4045933-4048339
pqqH	pqqH ,PqqH	23.989	63.8285	1.41183	5.24605	5e-05	0.000206	yes	gene106760	chr:2175061-2176888
PA4979	probable acyl-CoA dehydrogenase	4.1984	11.1396	1.40779	4.24481	5e-05	0.000206	yes	gene112828	chr:5591451-5592612
PA1837	hypothetical protein	325.484	863.357	1.40737	1.79172	0.00075	0.00249016	yes	gene106454	chr:1994666-1996806
lip2	lip2 ,Lip2	28.6856	75.6538	1.39909	2.73471	5e-05	0.000206	yes	gene106102	chr:1816351-1818186
pilE	pilE ,type 4 fimbrial biogenesis protein PilE	141.98	374.213	1.39817	4.03593	5e-05	0.000206	yes	gene111958	chr:5104169-5104939
PA3925	probable acyl-CoA thiolase	94.6481	248.409	1.39207	4.83609	5e-05	0.000206	yes	gene110670	chr:4400122-4401298
atuG	atuG ,GCase, alpha-subunit (biotin-containing)	13.2878	34.8356	1.39046	4.71707	5e-05	0.000206	yes	gene108580	chr:3246381-3247206
tauD	tauD ,taurine dioxygenase	23.2524	60.9458	1.39015	4.73763	5e-05	0.000206	yes	gene110690	chr:4413191-4414025
PA3449	conserved hypothetical protein	4.40632	11.5388	1.38885	3.82293	5e-05	0.000206	yes	gene109717	chr:3854240-3855242
PA4578	hypothetical protein	2096.15	5484.64	1.38766	3.66427	5e-05	0.000206	yes	gene112002	chr:5126165-5126654
PA0391	hypothetical protein	47.6146	123.823	1.37881	4.85212	5e-05	0.000206	yes	gene103519	chr:431857-433825
PA2381	hypothetical protein	3503.93	9100.7	1.377	4.36254	5e-05	0.000206	yes	gene107542	chr:2633493-2633736
PA0359	hypothetical protein	226.939	589.21	1.37648	5.10997	5e-05	0.000206	yes	gene103455	chr:402680-403025
gltP	gltP ,proton-glutamate symporter	52.4384	136.034	1.37528	5.06192	5e-05	0.000206	yes	gene113842	chr:6170175-6171510
hemF	hemF ,coproporphyrinogen III oxidase, aerobic	88.1309	227.999	1.37131	4.92218	5e-05	0.000206	yes	gene134060	chr:25735-26653
braC	braC ,branched-chain amino acid transport protein BraC	585.126	1505.74	1.36365	3.64233	5e-05	0.000206	yes	gene104914	chr:1161855-1162977
PA1550	hypothetical protein	246.803	633.515	1.36002	3.08612	5e-05	0.000206	yes	gene105870	chr:1684076-1687912
PA0644	hypothetical protein	133.391	341.038	1.35427	2.30094	5e-05	0.000206	yes	gene104027	chr:699743-701381
braF	braF ,branched-chain amino acid transport protein BraF	76.7531	195.726	1.35054	2.51239	5e-05	0.000206	yes	gene104908	chr:1158657-1161595
hsiB2	hsiB2 ,HsiB2	107.857	274.864	1.3496	5.00453	5e-05	0.000206	yes	gene106084	chr:1805217-1805724
grxD	grxD ,GrxD	886.005	2250.61	1.34493	4.72729	5e-05	0.000206	yes	gene109885	chr:3952060-3952387
PA0631	hypothetical protein	41.3249	104.389	1.33689	1.66646	0.00255	0.00739115	yes	gene104001	chr:687978-689221
fabI	fabI ,NADH-dependent enoyl-ACP reductase	78.3162	196.727	1.32881	4.90269	5e-05	0.000206	yes	gene106392	chr:1961226-1962024
PA3672	probable ATP-binding component of ABC transporter	39.1846	98.2515	1.32619	3.9426	5e-05	0.000206	yes	gene110163	chr:4110346-4112001
PA4430	probable cytochrome b	1173.56	2941.01	1.32542	1.23631	0.026	0.0557873	no	gene111698	chr:4962272-4964859
PA4548	probable D-amino acid oxidase	90.7615	227.432	1.32528	4.70073	5e-05	0.000206	yes	gene111942	chr:5096367-5097462
PA2598	hypothetical protein	15.4494	38.6716	1.32372	4.63725	5e-05	0.000206	yes	gene107980	chr:2940801-2941884
vgrG4	vgrG4 ,VgrG4	29.3588	73.3284	1.32058	4.12263	5e-05	0.000206	yes	gene108156	chr:3035751-3040143
PA5194	hypothetical protein	79.7949	199.134	1.31937	4.86685	5e-05	0.000206	yes	gene113262	chr:5847130-5847934
PA4429	probable cytochrome c1 precursor	1377.52	3420.77	1.31224	0.898839	0.08885	0.156309	no	gene111696	chr:4962272-4964859
cysW	cysW ,sulfate transport protein CysW	84.2134	209.007	1.31143	4.26864	5e-05	0.000206	yes	gene103299	chr:314930-315800
alpB	alpB ,AlpB	11.1804	27.7117	1.30952	2.31038	5e-05	0.000206	yes	gene104576	chr:993408-994051
prpC	prpC ,citrate synthase 2	115.475	286.189	1.30939	4.50321	5e-05	0.000206	yes	gene104340	chr:872985-874113
plcB	plcB ,phospholipase C, PlcB	20.1112	49.7385	1.30636	3.33463	5e-05	0.000206	yes	gene102791	chr:27645-30498
hsiC2	hsiC2 ,HsiC2	62.1042	153.278	1.30339	4.62731	5e-05	0.000206	yes	gene106086	chr:1805752-1807228
PA3614	hypothetical protein	136.802	336.627	1.29906	4.29907	5e-05	0.000206	yes	gene110047	chr:4048518-4049922
amgR	amgR ,AmgR	187.564	460.629	1.29622	4.53606	5e-05	0.000206	yes	gene113274	chr:5852652-5853396
fha2	fha2 ,Fha2	19.6239	48.1026	1.2935	4.67863	5e-05	0.000206	yes	gene106100	chr:1815152-1816346
PA4199	probable acyl-CoA dehydrogenase	42.5479	104.065	1.29033	4.65431	5e-05	0.000206	yes	gene111218	chr:4698020-4699802
PA4431	probable iron-sulfur protein	1564.78	3820.17	1.28768	0.86581	0.07675	0.138793	no	gene111700	chr:4962272-4964859
icd	icd ,isocitrate dehydrogenase	1879.01	4583.76	1.28656	2.06077	0.0002	0.00075	yes	gene108032	chr:2965545-2966802
pqqC	pqqC ,pyrroloquinoline quinone biosynthesis protein C	54.0564	131.786	1.28566	2.85221	5e-05	0.000206	yes	gene106754	chr:2172912-2175057
atuE	atuE ,putative isohexenylglutaconyl-CoA hydratase	18.1178	44.1045	1.28352	4.4587	5e-05	0.000206	yes	gene108576	chr:3243504-3244299
PA1549	probable cation-transporting P-type ATPase	32.1037	78.0618	1.28188	2.52525	5e-05	0.000206	yes	gene105868	chr:1684076-1687912
PA1991	probable iron-containing alcohol dehydrogenase	38.5562	93.6907	1.28094	3.25301	5e-05	0.000206	yes	gene106762	chr:2176973-2179815
cupB1	cupB1 ,probable fimbrial subunit CupB1	18.831	45.6895	1.27876	4.23431	5e-05	0.000206	yes	gene110992	chr:4569053-4569623
PA5459	putative methyltransferase	44.8284	108.687	1.27769	1.32095	0.0131	0.0310122	yes	gene113802	chr:6145398-6151151
pqqB	pqqB ,pyrroloquinoline quinone biosynthesis protein B	58.2668	141.08	1.27576	4.79932	5e-05	0.000206	yes	gene106752	chr:2171988-2172903
metY	metY ,homocysteine synthase	72.8053	175.877	1.27245	4.45311	5e-05	0.000206	yes	gene112920	chr:5655647-5656925
PA0777	hypothetical protein	20.6685	49.8453	1.27002	4.53129	5e-05	0.000206	yes	gene104304	chr:844426-845179
pilY2	pilY2 ,type 4 fimbrial biogenesis protein PilY2	140.666	338.978	1.26892	2.76685	5e-05	0.000206	yes	gene111956	chr:5104169-5104939
spuH	spuH ,polyamine transport protein PotI	159.813	383.81	1.26401	4.51118	5e-05	0.000206	yes	gene103345	chr:343255-344125
PA4524.1	tRNA-Thr	331898	794188	1.25874	4.33786	5e-05	0.000206	yes	gene111888	chr:5068931-5069007
ggt	ggt ,gamma-glutamyltranspeptidase precursor	52.9243	126.339	1.2553	4.37328	5e-05	0.000206	yes	gene105444	chr:1451718-1453392
PA0627	conserved hypothetical protein	134.909	321.647	1.25349	1.71184	0.00065	0.00218683	yes	gene103993	chr:685845-686899
PA4772	probable ferredoxin	17.1484	40.7001	1.24696	4.58349	5e-05	0.000206	yes	gene112408	chr:5358441-5361258
PA3836	hypothetical protein	360.954	854.009	1.24244	3.88045	5e-05	0.000206	yes	gene110492	chr:4297249-4298227
PA2358	hypothetical protein	18.5435	43.6552	1.23524	3.55297	5e-05	0.000206	yes	gene107496	chr:2605434-2605824
estA	estA ,esterase EstA	185.499	436.163	1.23345	3.75173	5e-05	0.000206	yes	gene113094	chr:5754297-5756238
PA5529	probable sodium/proton antiporter	32.0761	75.3184	1.2315	4.59078	5e-05	0.000206	yes	gene113942	chr:6221100-6222858
PA3866	Pyocin S4	40.6862	95.1662	1.22591	3.43181	5e-05	0.000206	yes	gene110552	chr:4327358-4329991
dppA1	dppA1 ,probable binding protein component of ABC transporter	103.866	242.905	1.22566	4.02503	5e-05	0.000206	yes	gene111830	chr:5031487-5033101
secB	secB ,secretion protein SecB	599.96	1397.64	1.22005	4.09025	5e-05	0.000206	yes	gene113126	chr:5776605-5777097
ribB	ribB ,GTP cyclohydrolase II / 3,4-dihydroxy-2-butanone 4-phosphate synthase	71.6203	166.707	1.21887	4.42455	5e-05	0.000206	yes	gene110928	chr:4534709-4535807
femI	femI ,ECF sigma factor, FemI	27.035	62.8469	1.21701	3.2341	5e-05	0.000206	yes	gene106604	chr:2084475-2085929
PA5024	conserved hypothetical protein	40.7476	94.6317	1.21561	4.38215	5e-05	0.000206	yes	gene112918	chr:5654810-5655527
ampDh3	ampDh3 ,AmpDh3	14.4963	33.6422	1.21459	4.18431	5e-05	0.000206	yes	gene104364	chr:884798-885566
PA3931	conserved hypothetical protein	54.4865	126.162	1.21131	3.9827	5e-05	0.000206	yes	gene110682	chr:4406805-4407585
nrdB	nrdB ,NrdB, tyrosyl radical-harboring component of class Ia ribonucleotide reductase	238.745	552.776	1.21123	3.77805	5e-05	0.000206	yes	gene105078	chr:1249906-1251154
PA0173	probable methylesterase	13.9238	32.2115	1.21002	4.21024	5e-05	0.000206	yes	gene103079	chr:197010-198060
PA2599	conserved hypothetical protein	24.184	55.916	1.20921	4.23774	5e-05	0.000206	yes	gene107982	chr:2941893-2942838
PA1203	hypothetical protein	73.3572	169.449	1.20784	4.46525	5e-05	0.000206	yes	gene105174	chr:1303456-1303864
cysI	cysI ,sulfite reductase	216.442	499.781	1.20731	2.90266	5e-05	0.000206	yes	gene106456	chr:1994666-1996806
mutT	mutT ,probable pyrophosphohydrolase	186.447	429.781	1.20483	4.20188	5e-05	0.000206	yes	gene111638	chr:4930747-4931695
PA0621	conserved hypothetical protein	148.918	342.709	1.20246	1.73757	0.0017	0.00518947	yes	gene103981	chr:678820-681351
chpD	chpD ,probable transcriptional regulator	35.913	82.5952	1.20155	4.47876	5e-05	0.000206	yes	gene103569	chr:463078-463873
PA4194	probable permease of ABC transporter	16.5509	37.892	1.19498	2.18603	5e-05	0.000206	yes	gene111208	chr:4689901-4692041
aroE	aroE ,shikimate dehydrogenase	99.5718	227.613	1.19277	4.35879	5e-05	0.000206	yes	gene134062	chr:26710-27535
aer	aer ,aerotaxis receptor Aer	93.5428	213.777	1.19241	4.04445	5e-05	0.000206	yes	gene105892	chr:1698381-1699947
PA3079	hypothetical protein	22.1143	50.3668	1.1875	4.34929	5e-05	0.000206	yes	gene108956	chr:3452871-3455253
tsaP	tsaP ,T4P secretin-associated protein TsaP	171.534	390.373	1.18636	4.01458	5e-05	0.000206	yes	gene134052	chr:21711-22737
PA1913	hypothetical protein	137.712	313.244	1.18563	4.36067	5e-05	0.000206	yes	gene106606	chr:2086020-2086701
PA0794	probable aconitate hydratase	39.0288	88.7739	1.1856	4.14543	5e-05	0.000206	yes	gene104338	chr:870248-872855
prpB	prpB ,carboxyphosphonoenolpyruvate phosphonomutase	58.8282	133.492	1.18217	4.37337	5e-05	0.000206	yes	gene104342	chr:874205-875102
fpvD	fpvD ,FpvD	2.25076	5.10725	1.18213	1.07716	0.05415	0.10422	no	gene107594	chr:2690159-2693681
gbt	gbt ,glycine betaine transmethylase	22.9539	52.0298	1.1806	4.36945	5e-05	0.000206	yes	gene108962	chr:3457968-3459933
PA5033	hypothetical protein	14.2321	32.1769	1.17688	4.07075	5e-05	0.000206	yes	gene112936	chr:5663888-5664869
ribC	ribC ,riboflavin synthase alpha chain	72.7509	163.868	1.1715	4.3143	5e-05	0.000206	yes	gene110930	chr:4535833-4536493
atpG	atpG ,ATP synthase gamma chain	1436.72	3235.89	1.17139	2.85859	5e-05	0.000206	yes	gene113994	chr:6249684-6250545
PA0643	hypothetical protein	53.428	120.101	1.16858	3.20661	5e-05	0.000206	yes	gene104025	chr:699743-701381
exbB1	exbB1 ,transport protein ExbB	16.9683	38.1396	1.16845	3.97223	5e-05	0.000206	yes	gene103131	chr:228222-228942
PA0201	hypothetical protein	111.745	251.049	1.16776	3.99598	5e-05	0.000206	yes	gene103137	chr:229953-230535
PA4318	hypothetical protein	60.1822	135.205	1.16773	1.24525	0.02245	0.0491358	yes	gene111474	chr:4846712-4853645
PA0632	hypothetical protein	76.0324	170.809	1.1677	3.14243	5e-05	0.000206	yes	gene104003	chr:689235-689466
pilN	pilN ,type 4 fimbrial biogenesis protein PilN	215.13	481.831	1.16332	1.3787	0.0067	0.0173434	yes	gene112956	chr:5677911-5680713
PA4571	probable cytochrome c	29.8465	66.765	1.16153	4.21998	5e-05	0.000206	yes	gene111988	chr:5118537-5120565
PA3716	hypothetical protein	121.34	271.112	1.15984	3.7345	5e-05	0.000206	yes	gene110250	chr:4161972-4163679
tonB2	tonB2 ,TonB2	7.66154	17.0862	1.15713	3.37006	5e-05	0.000206	yes	gene103129	chr:227381-228194
PA5440	probable peptidase	35.9085	79.9287	1.15439	4.20167	5e-05	0.000206	yes	gene113764	chr:6123685-6125080
PA4288	probable transcriptional regulator	14.8205	32.9679	1.15347	4.00208	5e-05	0.000206	yes	gene111414	chr:4810537-4811341
pilQ	pilQ ,Type 4 fimbrial biogenesis outer membrane protein PilQ precursor	192.063	427.197	1.15332	3.35758	5e-05	0.000206	yes	gene112950	chr:5675713-5677858
chpC	chpC ,probable chemotaxis protein	108.726	241.779	1.15299	0.559657	0.3784	0.508307	no	gene103567	chr:454125-463071
PA4909	probable ATP-binding component of ABC transporter	44.3707	98.2924	1.14747	2.54201	5e-05	0.000206	yes	gene112684	chr:5507968-5510828
tli1	tli1 ,Tli1	29.1224	64.4364	1.14575	4.00443	5e-05	0.000206	yes	gene109399	chr:3684162-3684717
PA0126	hypothetical protein	72.8905	161.153	1.14463	4.19607	5e-05	0.000206	yes	gene102985	chr:144247-144868
PA3960	hypothetical protein	53.224	117.406	1.14136	4.01563	5e-05	0.000206	yes	gene110740	chr:4439376-4439784
spuD	spuD ,polyamine transport protein	476.816	1050.9	1.14012	3.13396	5e-05	0.000206	yes	gene103337	chr:338436-339540
PA3518	hypothetical protein	5.65475	12.4623	1.14004	3.36375	5e-05	0.000206	yes	gene109855	chr:3934780-3935767
etfB	etfB ,electron transfer flavoprotein beta-subunit	1333.5	2934.13	1.13771	1.29626	0.01035	0.0253425	yes	gene108700	chr:3310791-3312470
PA2119	alcohol dehydrogenase (Zn-dependent)	120.546	265.207	1.13753	3.85376	5e-05	0.000206	yes	gene107018	chr:2330958-2332059
cysN	cysN ,ATP sulfurylase GTP-binding subunit/APS kinase	327.667	715.667	1.12706	2.87962	5e-05	0.000206	yes	gene111722	chr:4974693-4976595
PA2847	conserved hypothetical protein	9.85465	21.4976	1.1253	3.54076	5e-05	0.000206	yes	gene108488	chr:3201505-3202255
PA3054	hypothetical protein	23.8982	51.9056	1.11899	4.08706	5e-05	0.000206	yes	gene108906	chr:3418287-3420192
PA3278	hypothetical protein	48.4441	104.956	1.11539	3.5717	5e-05	0.000206	yes	gene109373	chr:3670758-3671058
mltD	mltD ,membrane-bound lytic murein transglycosylase D precursor	120.22	260.447	1.11531	3.71032	5e-05	0.000206	yes	gene106404	chr:1969634-1971239
atpC	atpC ,ATP synthase epsilon chain	1400.92	3031.49	1.11365	3.48498	5e-05	0.000206	yes	gene113990	chr:6247810-6248236
atpB	atpB ,ATP synthase A chain	396.382	851.42	1.10298	3.46216	5e-05	0.000206	yes	gene133910	chr:6253541-6254411
PA3262	probable peptidyl-prolyl cis-trans isomerase, FkbP-type	405.281	870.47	1.10287	3.66934	5e-05	0.000206	yes	gene109337	chr:3649704-3650466
hsiF2	hsiF2 ,HsiF2	54.0929	116.139	1.10234	3.76341	5e-05	0.000206	yes	gene106088	chr:1807240-1807648
spuG	spuG ,polyamine transport protein PotH	127.243	273.111	1.1019	3.9844	5e-05	0.000206	yes	gene103343	chr:342291-343173
pilP	pilP ,type 4 fimbrial biogenesis protein PilP	191.938	411.879	1.10158	1.1703	0.01695	0.038727	yes	gene112952	chr:5677911-5680713
aatP	aatP ,AatP	166.726	357.267	1.09952	2.52437	5e-05	0.000206	yes	gene105446	chr:1453469-1455612
narK1	narK1 ,nitrite extrusion protein 1	6.51241	13.955	1.09952	3.65495	5e-05	0.000206	yes	gene110574	chr:4343539-4344835
PA2575	hypothetical protein	300.378	642.502	1.09692	3.79604	5e-05	0.000206	yes	gene107930	chr:2912224-2912827
PA0793	hypothetical protein	23.9243	51.1265	1.0956	4.07411	5e-05	0.000206	yes	gene104336	chr:868942-870130
PA2625	conserved hypothetical protein	40.6792	86.8794	1.09472	3.76154	5e-05	0.000206	yes	gene108036	chr:2969472-2969943
PA0918	cytochrome b561	256.305	546.168	1.09148	3.97508	5e-05	0.000206	yes	gene104596	chr:1001971-1002520
PA2540	conserved hypothetical protein	60.8273	129.481	1.08995	3.67464	5e-05	0.000206	yes	gene107858	chr:2867541-2869302
exbD1	exbD1 ,transport protein ExbD	69.0358	146.843	1.08886	3.86108	5e-05	0.000206	yes	gene103133	chr:228943-229345
PA4348	conserved hypothetical protein	194.746	413.636	1.08677	3.73624	5e-05	0.000206	yes	gene111534	chr:4876820-4877606
pqqF	pqqF ,pyrroloquinoline quinone biosynthesis protein F	21.6551	45.855	1.08237	4.12676	5e-05	0.000206	yes	gene106726	chr:2155373-2157701
PA3001	probable glyceraldehyde-3-phosphate dehydrogenase	959.313	2016.52	1.07179	2.39494	5e-05	0.000206	yes	gene108798	chr:3359268-3360654
PA2874	hypothetical protein	13.6572	28.6277	1.06775	1.30522	0.01255	0.0299393	yes	gene108544	chr:3224613-3229254
yfiB	yfiB ,YfiB	139.823	292.705	1.06584	2.29281	5e-05	0.000206	yes	gene105006	chr:1212716-1215074
PA0630	hypothetical protein	56.0941	117.347	1.06486	2.26455	5e-05	0.000206	yes	gene103999	chr:687978-689221
PA2604	conserved hypothetical protein	660.24	1378.17	1.06169	3.43511	5e-05	0.000206	yes	gene107994	chr:2947802-2948471
PA1025	probable porin	9.44358	19.7106	1.06156	3.65468	5e-05	0.000206	yes	gene104816	chr:1110946-1112197
PA2537	probable acyltransferase	79.6971	166.263	1.06087	3.9302	5e-05	0.000206	yes	gene107852	chr:2865106-2865736
pilM	pilM ,type 4 fimbrial biogenesis protein PilM	255.677	533.215	1.06039	2.16523	5e-05	0.000206	yes	gene112958	chr:5677911-5680713
fdnH	fdnH ,nitrate-inducible formate dehydrogenase, beta subunit	22.4836	46.8112	1.05798	3.83685	5e-05	0.000206	yes	gene112488	chr:5397689-5398619
PA0203	probable binding protein component of ABC transporter	6.06404	12.6241	1.05783	3.31927	5e-05	0.000206	yes	gene103141	chr:232065-233100
PA0202	probable amidase	16.8838	35.1443	1.05765	3.65385	5e-05	0.000206	yes	gene103139	chr:230542-232000
icmF2	icmF2 ,IcmF2	15.8044	32.8916	1.0574	2.79151	5e-05	0.000206	yes	gene106108	chr:1819073-1824315
PA4317	hypothetical protein	217.95	452.951	1.05535	3.50294	5e-05	0.000206	yes	gene111472	chr:4845937-4846675
PA2312	probable transcriptional regulator	42.975	89.2189	1.05385	3.37394	5e-05	0.000206	yes	gene107404	chr:2549960-2550542
atuD	atuD ,citronellyl-CoA dehydrogenase, AtuD	30.6162	63.4536	1.05141	3.92069	5e-05	0.000206	yes	gene108574	chr:3242323-3243484
PA4453	conserved hypothetical protein	332.582	688.476	1.0497	3.10951	5e-05	0.000206	yes	gene111744	chr:4985846-4986799
PA4200	hypothetical protein	53.3588	110.396	1.04889	3.95138	5e-05	0.000206	yes	gene111220	chr:4699999-4700866
PA4866	conserved hypothetical protein	42.5482	87.9601	1.04775	3.71857	5e-05	0.000206	yes	gene112598	chr:5463917-5464436
sdhB	sdhB ,succinate dehydrogenase (B subunit)	1543.42	3177.19	1.04162	2.74263	5e-05	0.000206	yes	gene105938	chr:1723279-1723987
PA5137	hypothetical protein	170.733	350.929	1.03944	3.61973	5e-05	0.000206	yes	gene113144	chr:5785947-5786703
PA4389	probable short-chain dehydrogenase	242.294	497.053	1.03664	3.55038	5e-05	0.000206	yes	gene111616	chr:4919041-4919800
tsi3	tsi3 ,Tsi3	68.8896	141.293	1.03633	1.93769	0.00015	0.000574	yes	gene109789	chr:3898277-3899938
ispB	ispB ,octaprenyl-diphosphate synthase	97.4318	199.61	1.03472	3.68681	5e-05	0.000206	yes	gene111984	chr:5116864-5117833
PA4911	probable permease of ABC branched-chain amino acid transporter	17.2238	35.2066	1.03144	2.09412	5e-05	0.000206	yes	gene112688	chr:5507968-5510828
PA3922	conserved hypothetical protein	303.896	620.929	1.03085	3.0475	5e-05	0.000206	yes	gene110664	chr:4394693-4396061
PA4978	hypothetical protein	5.27433	10.7744	1.03055	3.5257	5e-05	0.000206	yes	gene112826	chr:5589294-5591385
tse5	tse5 ,Tse5	26.5687	54.2526	1.02997	3.42821	5e-05	0.000206	yes	gene108154	chr:3031560-3035702
PA3080	hypothetical protein	33.0293	67.4332	1.02971	3.85366	5e-05	0.000206	yes	gene108958	chr:3455265-3456363
bapF	bapF ,beta-peptidyl aminopeptidase	12.7501	26.0002	1.02802	3.59079	5e-05	0.000206	yes	gene105740	chr:1612125-1613226
etfA	etfA ,electron transfer flavoprotein alpha-subunit	1653.1	3357.21	1.02209	1.37834	0.00955	0.0236331	yes	gene108698	chr:3310791-3312470
mvaU	mvaU ,MvaU	1975.88	4011.38	1.0216	3.38427	5e-05	0.000206	yes	gene108120	chr:3016245-3016599
pta	pta ,phosphate acetyltransferase	69.4207	140.804	1.02025	3.48484	5e-05	0.000206	yes	gene104424	chr:909417-911532
PA5102	hypothetical protein	11.4947	23.3129	1.02016	3.26624	5e-05	0.000206	yes	gene113074	chr:5745894-5746833
PA1050	conserved hypothetical protein	72.5917	146.942	1.01737	3.8074	5e-05	0.000206	yes	gene104866	chr:1137042-1138155
oprD	oprD ,Basic amino acid, basic peptide and imipenem outer membrane porin OprD precursor	2403.46	4864.72	1.01724	1.4799	0.00345	0.00973131	yes	gene104678	chr:1043982-1045314
alpC	alpC ,AlpC	33.0288	66.8055	1.01624	2.16493	5e-05	0.000206	yes	gene104578	chr:993408-994051
pqqD	pqqD ,pyrroloquinoline quinone biosynthesis protein D	135.262	273.432	1.01543	1.42885	0.0063	0.0164687	yes	gene106756	chr:2172912-2175057
PA3040	conserved hypothetical protein	836.255	1690.24	1.01521	3.63007	5e-05	0.000206	yes	gene108878	chr:3403811-3404141
tse3	tse3 ,Tse3	34.7151	70.1292	1.01445	2.86563	5e-05	0.000206	yes	gene109787	chr:3898277-3899938
adhA	adhA ,alcohol dehydrogenase	473.95	956.126	1.01246	2.98785	5e-05	0.000206	yes	gene113738	chr:6107110-6108139
PA0174	conserved hypothetical protein	25.8151	52.042	1.01146	3.41066	5e-05	0.000206	yes	gene103081	chr:198079-198682
sucA	sucA ,2-oxoglutarate dehydrogenase (E1 subunit)	968.518	1951.69	1.01087	1.47203	0.0069	0.0177867	yes	gene105940	chr:1724243-1727075
xcpT	xcpT ,general secretion pathway protein G	239.809	482.243	1.00787	3.6923	5e-05	0.000206	yes	gene109006	chr:3480245-3480692
sucB	sucB ,dihydrolipoamide succinyltransferase (E2 subunit)	1117.24	2246.27	1.00758	2.31918	5e-05	0.000206	yes	gene105942	chr:1727117-1728347
PA4632	hypothetical protein	238.11	477.713	1.00452	3.42117	5e-05	0.000206	yes	gene112112	chr:5199502-5200324
sspA	sspA ,stringent starvation protein A	148.664	298.018	1.00335	3.75655	5e-05	0.000206	yes	gene111694	chr:4961569-4962187
PA0119	probable dicarboxylate transporter	16.6099	33.2701	1.00218	3.70805	5e-05	0.000206	yes	gene102971	chr:138817-140167
PA4908	hypothetical protein	28.2623	56.5995	1.00191	3.62446	5e-05	0.000206	yes	gene112682	chr:5506965-5507898
pilO	pilO ,type 4 fimbrial biogenesis protein PilO	195.361	391.045	1.00119	1.28575	0.01225	0.0292487	yes	gene112954	chr:5677911-5680713
accB	accB ,biotin carboxyl carrier protein (BCCP)	1156.83	2313.62	0.999973	3.27733	5e-05	0.000206	yes	gene112560	chr:5442303-5442774
PA0745	probable enoyl-CoA hydratase/isomerase	72.2857	144.524	0.999524	3.75894	5e-05	0.000206	yes	gene104241	chr:812444-813263
PA1623	conserved hypothetical protein	113.965	227.817	0.999285	3.65247	5e-05	0.000206	yes	gene106016	chr:1766284-1766947
mreD	mreD ,rod shape-determining protein MreD	35.1997	70.2503	0.99694	1.49871	0.0045	0.0122523	yes	gene111796	chr:5010827-5012314
feoB	feoB ,FeoB	12.9442	25.8061	0.995407	3.51261	5e-05	0.000206	yes	gene111554	chr:4884718-4887261
PA2453	hypothetical protein	112.114	223.379	0.994531	3.15109	5e-05	0.000206	yes	gene107684	chr:2754601-2754823
fabB	fabB ,beta-ketoacyl-ACP synthase I	450.374	897.228	0.99435	2.91174	5e-05	0.000206	yes	gene105988	chr:1751673-1752891
dguC	dguC ,DguC	22.8479	45.4798	0.993166	3.62524	5e-05	0.000206	yes	gene113034	chr:5720949-5721849
tssB1	tssB1 ,TssB1	372.775	741.788	0.992704	3.25855	5e-05	0.000206	yes	gene102899	chr:101246-101765
kdpC	kdpC ,potassium-transporting ATPase, C chain	4.30049	8.54762	0.99102	2.17461	0.0002	0.00075	yes	gene106040	chr:1779876-1780428
PA4910	branched chain amino acid ABC transporter ATP binding protein	26.5459	52.6857	0.988922	1.9609	0.0001	0.000393	yes	gene112686	chr:5507968-5510828
tssJ1	tssJ1 ,TssJ1	88.7373	176.01	0.988045	3.36208	5e-05	0.000206	yes	gene102893	chr:97753-98218
PA0729.1	tRNA-Gly	2366.95	4687.33	0.985739	1.50985	0.0056	0.014848	yes	gene104209	chr:797720-797794
argA	argA ,N-acetylglutamate synthase	124.548	246.56	0.98524	3.39269	5e-05	0.000206	yes	gene113282	chr:5858157-5859456
kdpB	kdpB ,potassium-transporting ATPase, B chain	4.29603	8.50152	0.984715	3.25981	5e-05	0.000206	yes	gene106038	chr:1777750-1779823
PA1652	hypothetical protein	38.1449	75.4072	0.983211	3.63222	5e-05	0.000206	yes	gene106074	chr:1799384-1800020
fdnG	fdnG ,formate dehydrogenase-O, major subunit	68.1682	134.754	0.983155	3.227	5e-05	0.000206	yes	gene112490	chr:5398627-5401708
chpB	chpB ,probable methylesterase	91.9508	181.617	0.981967	0.595896	0.22455	0.337644	no	gene103565	chr:454125-463071
lpd	lpd ,dihydrolipoamide dehydrogenase Lpd	1161.55	2293.23	0.981333	1.99033	0.0001	0.000393	yes	gene105944	chr:1728415-1729852
PA2536	probable phosphatidate cytidylyltransferase	92.8146	183.147	0.980575	3.68043	5e-05	0.000206	yes	gene107850	chr:2864169-2865105
PA3859	carboxylesterase	223.825	441.438	0.979841	3.53351	5e-05	0.000206	yes	gene110538	chr:4318258-4318906
atuF	atuF ,geranyl-CoA carboxylase, alpha-subunit (biotin-containing)	11.2442	22.1416	0.977583	3.57564	5e-05	0.000206	yes	gene108578	chr:3244344-3246330
ccmH	ccmH ,cytochrome C-type biogenesis protein CcmH	167.73	330.262	0.977465	1.68507	0.0011	0.00350991	yes	gene105732	chr:1607064-1609291
PA0175	probable chemotaxis protein methyltransferase	41.2661	81.1736	0.976054	3.64443	5e-05	0.000206	yes	gene103083	chr:198687-199530
ohrR	ohrR ,OhrR	76.506	150.45	0.975641	3.61768	5e-05	0.000206	yes	gene108492	chr:3203397-3203853
PA1204	NAD(P)H quinone oxidoreductase	110.654	217.488	0.974883	3.70444	5e-05	0.000206	yes	gene105176	chr:1303891-1304449
PA0529	conserved hypothetical protein	21.4866	42.2144	0.974295	3.3485	5e-05	0.000206	yes	gene103795	chr:587996-588698
PA1602	probable oxidoreductase	14.1688	27.8066	0.972705	1.63281	0.003	0.00854862	yes	gene105974	chr:1743289-1746024
upp	upp ,uracil phosphoribosyltransferase	73.9403	144.805	0.969676	3.65352	5e-05	0.000206	yes	gene112139	chr:5212832-5213471
PA3838	probable ATP-binding component of ABC transporter	91.2837	178.267	0.96561	3.56353	5e-05	0.000206	yes	gene110496	chr:4299203-4299998
PA1244	hypothetical protein	1215.76	2373.44	0.965115	3.30394	5e-05	0.000206	yes	gene105256	chr:1348059-1348401
trpE	trpE ,anthranilate synthetase component I	119.489	232.233	0.958694	3.26836	5e-05	0.000206	yes	gene103957	chr:670979-672458
pckA	pckA ,phosphoenolpyruvate carboxykinase	363.144	704.678	0.956423	2.86798	5e-05	0.000206	yes	gene113258	chr:5844467-5846009
PA1941	hypothetical protein	60.711	117.73	0.955455	3.36189	5e-05	0.000206	yes	gene106662	chr:2123896-2125792
PA0714	hypothetical protein	35.4264	68.6243	0.953896	3.4116	5e-05	0.000206	yes	gene104177	chr:784697-785174
PA0127	hypothetical protein	60.076	116.296	0.952942	3.50286	5e-05	0.000206	yes	gene102987	chr:144968-145469
PA3567	probable oxidoreductase	53.6696	103.868	0.952576	3.57242	5e-05	0.000206	yes	gene109953	chr:3998136-3999150
pilC	pilC ,still frameshift type 4 fimbrial biogenesis protein PilC (putative pseudogene)	206.982	400.473	0.952196	3.22107	5e-05	0.000206	yes	gene111894	chr:5071566-5072691
pilC	still frameshift type 4 fimbrial biogenesis protein PilC (putative pseudogene) ,still frameshift type 4 fimbrial biogenesis protein PilC (putative pseudogene)	206.982	400.473	0.952196	3.22107	5e-05	0.000206	yes	gene111894	chr:5071566-5072691
gltA	gltA ,citrate synthase	607.6	1174.78	0.9512	2.48879	5e-05	0.000206	yes	gene105930	chr:1719108-1720395
ureD	ureD ,urease accessory protein	26.3265	50.8316	0.949209	3.43776	5e-05	0.000206	yes	gene112594	chr:5462762-5463605
PA0840	probable oxidoreductase	26.1657	50.3731	0.944976	3.4735	5e-05	0.000206	yes	gene104434	chr:915042-916155
PA3837	probable permease of ABC transporter	82.0089	157.805	0.944291	3.5629	5e-05	0.000206	yes	gene110494	chr:4298310-4299201
fabG	fabG ,3-oxoacyl-[acyl-carrier-protein] reductase	761.799	1462.61	0.941063	2.91842	5e-05	0.000206	yes	gene108730	chr:3325378-3326122
PA2600	hypothetical protein	19.5202	37.4624	0.940476	3.28602	5e-05	0.000206	yes	gene107984	chr:2942847-2943915
pauC	pauC ,Aldehyde dehydrogenase	93.5011	179.286	0.939207	3.25894	5e-05	0.000206	yes	gene113498	chr:5982096-5983590
PA1205	conserved hypothetical protein	84.4017	161.345	0.934804	3.45813	5e-05	0.000206	yes	gene105178	chr:1304475-1305423
PA3302	conserved hypothetical protein	297.838	568.352	0.932256	2.60225	5e-05	0.000206	yes	gene109421	chr:3699368-3700786
agtD	agtD ,AgtD	36.0565	68.6923	0.929889	3.50543	5e-05	0.000206	yes	gene103951	chr:668460-669291
atuC	atuC ,geranyl-CoA carboxylase, beta-subunit	15.5968	29.6777	0.928134	3.42618	5e-05	0.000206	yes	gene108572	chr:3240590-3242207
pyrR	pyrR ,transcriptional regulator PyrR	105.043	199.851	0.927936	3.47838	5e-05	0.000206	yes	gene103543	chr:445714-446227
PA3031	hypothetical protein	8328.59	15793.8	0.923216	2.94524	5e-05	0.000206	yes	gene108858	chr:3394815-3395037
fabD	fabD ,malonyl-CoA-[acyl-carrier-protein] transacylase	295.019	559.116	0.92234	3.14071	5e-05	0.000206	yes	gene108732	chr:3326144-3327083
adhC	adhC ,alcohol dehydrogenase class III	80.4477	152.457	0.922283	3.28824	5e-05	0.000206	yes	gene110077	chr:4063874-4064987
nuoM	nuoM ,NADH dehydrogenase I chain M	119.628	226.643	0.921872	3.24316	5e-05	0.000206	yes	gene108082	chr:2994727-2996257
dppA2	dppA2 ,probable binding protein component of ABC transporter	29.2316	55.2835	0.919318	3.41752	5e-05	0.000206	yes	gene111832	chr:5033193-5034792
PA3923	hypothetical protein	294.069	555.74	0.918256	2.56667	5e-05	0.000206	yes	gene110666	chr:4396121-4398047
PA3448	probable permease of ABC transporter	5.95166	11.2437	0.917755	1.80584	0.00105	0.00336193	yes	gene109715	chr:3852666-3854237
PA4166	probable acetyltransferase	10.6374	20.0798	0.916598	2.36664	5e-05	0.000206	yes	gene111152	chr:4662184-4662643
PA0646	hypothetical protein	77.0353	145.268	0.915122	2.46326	5e-05	0.000206	yes	gene104031	chr:701476-703058
pilH	pilH ,twitching motility protein PilH	1166.49	2184.78	0.905318	3.09406	5e-05	0.000206	yes	gene103555	chr:450092-450458
PA4438	conserved hypothetical protein	82.8075	155.048	0.904883	3.24664	5e-05	0.000206	yes	gene111714	chr:4970796-4971891
tpx	tpx ,thiol peroxidase	267.846	501.376	0.904491	3.28257	5e-05	0.000206	yes	gene107842	chr:2859776-2860274
PA2549	conserved hypothetical protein	15.2693	28.4942	0.900037	3.1939	5e-05	0.000206	yes	gene107876	chr:2880519-2881563
PA5138	hypothetical protein	147.807	275.816	0.89999	3.20594	5e-05	0.000206	yes	gene113146	chr:5786852-5787605
prtN	prtN ,transcriptional regulator PrtN	156.07	290.381	0.895752	3.24973	5e-05	0.000206	yes	gene103959	chr:672776-673091
spuB	spuB ,Glutamylpolyamine synthetase	69.4901	129.059	0.893153	3.21656	5e-05	0.000206	yes	gene103333	chr:335526-336885
pilJ	pilJ ,twitching motility protein PilJ	205.247	381.181	0.893115	2.69162	5e-05	0.000206	yes	gene103559	chr:451129-453178
tadD	tadD ,TadD	24.8601	46.162	0.892877	2.41402	5e-05	0.000206	yes	gene111436	chr:4823386-4825032
PA1969	hypothetical protein	194.681	361.387	0.892437	3.33291	5e-05	0.000206	yes	gene106718	chr:2150827-2151220
nppD	nppD ,NppD	40.7877	75.6029	0.890307	3.28575	5e-05	0.000206	yes	gene106394	chr:1962045-1963656
adk	adk ,adenylate kinase	772.877	1428.94	0.886637	2.82797	5e-05	0.000206	yes	gene110191	chr:4126947-4127595
PA3081	conserved hypothetical protein	29.0487	53.6733	0.885734	3.31739	5e-05	0.000206	yes	gene108960	chr:3456542-3457910
PA4319	conserved hypothetical protein	41.1981	76.0241	0.88388	0.890112	0.0774	0.139696	no	gene111476	chr:4846712-4853645
PA0647	hypothetical protein	319.292	588.887	0.883116	1.57976	0.0029	0.00828486	yes	gene104033	chr:701476-703058
sss	sss ,site-specific recombinase Sss	47.3397	87.256	0.882204	2.47468	5e-05	0.000206	yes	gene113434	chr:5944326-5945933
hsiJ2	hsiJ2 ,HsiJ2	24.8632	45.8255	0.882137	2.7865	5e-05	0.000206	yes	gene106104	chr:1816351-1818186
pgk	pgk ,phosphoglycerate kinase	228.184	419.647	0.878979	2.93525	5e-05	0.000206	yes	gene103841	chr:611280-612444
PA1791	hypothetical protein	43.557	80.03	0.877636	3.12094	5e-05	0.000206	yes	gene106352	chr:1940254-1941586
ahpC	ahpC ,alkyl hydroperoxide reductase subunit C	1851.17	3400.74	0.87741	2.39416	5e-05	0.000206	yes	gene103011	chr:158198-158762
PA0563	conserved hypothetical protein	1370.15	2505.13	0.870546	2.79327	5e-05	0.000206	yes	gene103863	chr:620134-620488
cpdA	cpdA ,Cyclic AMP (cAMP) Phosphodiesterase, CpdA	65.3594	119.451	0.869951	3.28955	5e-05	0.000206	yes	gene112808	chr:5578680-5579499
accC	accC ,biotin carboxylase	573.45	1044.44	0.864994	2.3508	5e-05	0.000206	yes	gene112562	chr:5442791-5444141
orfX	orfX ,OrfX	112.299	204.516	0.864872	1.4459	0.0062	0.0162226	yes	gene106098	chr:1814994-1815135
nuoN	nuoN ,NADH dehydrogenase I chain N	118.716	215.354	0.859193	3.02166	5e-05	0.000206	yes	gene108084	chr:2996264-2997725
PA5207	probable phosphate transporter	21.2205	38.4535	0.857659	3.24451	5e-05	0.000206	yes	gene113288	chr:5861720-5862989
PA4595	probable ATP-binding component of ABC transporter	284.162	514.895	0.857563	2.55881	5e-05	0.000206	yes	gene112038	chr:5146906-5148571
ppiA	ppiA ,peptidyl-prolyl cis-trans isomerase A	132.069	239.204	0.856947	2.36178	5e-05	0.000206	yes	gene109267	chr:3613494-3614867
chpA	chpA ,component of chemotactic signal transduction system	114.764	207.839	0.856802	2.0211	0.0001	0.000393	yes	gene103563	chr:454125-463071
PA2982	conserved hypothetical protein	175.952	318.339	0.85538	1.67976	0.00055	0.0018696	yes	gene108760	chr:3338678-3340749
PA2202	probable amino acid permease	34.1569	61.7421	0.854076	2.97282	5e-05	0.000206	yes	gene107184	chr:2421342-2422020
pilV	pilV ,type 4 fimbrial biogenesis protein PilV	80.8129	145.986	0.85317	1.17118	0.0195	0.0437277	yes	gene111948	chr:5098211-5100671
PA3612	conserved hypothetical protein	717.465	1295.69	0.852738	3.14515	5e-05	0.000206	yes	gene110043	chr:4045588-4045810
pilD	pilD ,type 4 prepilin peptidase PilD	78.1914	141.194	0.852595	1.97613	0.0001	0.000393	yes	gene111896	chr:5072694-5074372
sdhA	sdhA ,succinate dehydrogenase (A subunit)	1235.23	2229.27	0.851788	1.5762	0.0022	0.00649846	yes	gene105936	chr:1721495-1723268
ccmG	ccmG ,cytochrome C biogenesis protein CcmG	112.779	203.284	0.850006	1.45294	0.0041	0.0113351	yes	gene105730	chr:1607064-1609291
czcR	czcR ,CzcR	8.25749	14.8826	0.849854	1.13854	0.0311	0.06488	no	gene107824	chr:2843817-2845907
PA1830	hypothetical protein	3023.2	5444.48	0.848717	2.70505	5e-05	0.000206	yes	gene106440	chr:1989108-1989423
PA4889	probable oxidoreductase	18.0037	32.3687	0.846305	2.3272	5e-05	0.000206	yes	gene112644	chr:5483987-5486197
ssg	ssg ,cell surface-sugar biosynthetic glycosyltransferase, Ssg	89.2867	160.523	0.846259	3.07223	5e-05	0.000206	yes	gene112872	chr:5618578-5619535
PA0648	hypothetical protein	832.168	1494.81	0.845012	1.3349	0.0129	0.0306692	yes	gene104035	chr:701476-703058
PA3458	probable transcriptional regulator	156.16	280.349	0.844198	3.15875	5e-05	0.000206	yes	gene109735	chr:3865280-3865754
PA0746	probable acyl-CoA dehydrogenase	36.5909	65.6856	0.844092	3.15222	5e-05	0.000206	yes	gene104243	chr:813328-814492
PA2857	probable ATP-binding component of ABC transporter	33.4957	60.0423	0.842002	3.04318	5e-05	0.000206	yes	gene108510	chr:3209288-3209972
tagQ1	tagQ1 ,TagQ1	654.958	1173.97	0.841919	2.55017	5e-05	0.000206	yes	gene102873	chr:82403-83318
trpC	trpC ,indole-3-glycerol-phosphate synthase	189.581	339.766	0.841728	1.92729	0.0002	0.00075	yes	gene104041	chr:704083-705966
cgrB	cgrB ,cupA gene regulator B, CgrB	52.1903	93.5318	0.841676	1.22413	0.0212	0.046935	yes	gene1077079	chr:2339351-2341640
PA0191	probable transcriptional regulator	24.9519	44.6703	0.840169	2.85011	5e-05	0.000206	yes	gene103115	chr:217904-218822
PA3694	hypothetical protein	207.247	370.59	0.838472	1.20978	0.0175	0.0397714	yes	gene110207	chr:4135451-4137938
PA4586	hypothetical protein	101.262	181.055	0.838337	3.16369	5e-05	0.000206	yes	gene112020	chr:5135815-5136193
PA3309	conserved hypothetical protein	2673.3	4765.12	0.83389	2.20775	5e-05	0.000206	yes	gene109435	chr:3710224-3710680
PA4015	conserved hypothetical protein	423.135	754.148	0.833729	2.95725	5e-05	0.000206	yes	gene110850	chr:4494480-4494936
PA0629	conserved hypothetical protein	45.8017	81.6292	0.833684	2.28623	5e-05	0.000206	yes	gene103997	chr:687978-689221
PA1624	hypothetical protein	105.661	188.269	0.833346	3.10892	5e-05	0.000206	yes	gene106018	chr:1766955-1767762
PA1677	conserved hypothetical protein	121.116	215.695	0.832597	3.11029	5e-05	0.000206	yes	gene106124	chr:1827224-1827821
PA3313	hypothetical protein	132.835	236.546	0.832487	1.85039	0.00035	0.00124923	yes	gene109443	chr:3714914-3719205
PA1747	hypothetical protein	347.313	617.764	0.830821	2.78075	5e-05	0.000206	yes	gene106264	chr:1888984-1889173
secD	secD ,secretion protein SecD	174.54	310.115	0.829247	2.66745	5e-05	0.000206	yes	gene110460	chr:4277084-4278947
pauA5	pauA5 ,Glutamylpolyamine synthetase	56.6104	100.534	0.828538	3.0726	5e-05	0.000206	yes	gene109529	chr:3766616-3767858
PA3615	hypothetical protein	215.318	382.326	0.828333	2.78026	5e-05	0.000206	yes	gene110049	chr:4050004-4051075
hflK	hflK ,protease subunit HflK	524.129	929.776	0.826961	1.57304	0.0023	0.00675087	yes	gene112754	chr:5544916-5546988
sfa2	sfa2 ,Sfa2	15.8159	28.056	0.826933	3.02512	5e-05	0.000206	yes	gene106096	chr:1813394-1814906
oprQ	oprQ ,OprQ	1322.88	2345.92	0.826477	1.74239	0.0014	0.00437196	yes	gene108308	chr:3120072-3121350
ureC	ureC ,urease alpha subunit	41.3796	73.3561	0.825995	2.99972	5e-05	0.000206	yes	gene112602	chr:5464820-5466521
pilI	pilI ,twitching motility protein PilI	280.121	496.552	0.825895	2.99837	5e-05	0.000206	yes	gene103557	chr:450508-451045
ccmE	ccmE ,cytochrome C-type biogenesis protein CcmE	179.08	317.333	0.825391	1.58659	0.00175	0.00531008	yes	gene105726	chr:1603670-1605087
PA0277	conserved hypothetical protein	40.8996	72.4564	0.825026	2.83727	5e-05	0.000206	yes	gene103291	chr:311450-312209
PA0284	hypothetical protein	920.769	1629.82	0.823802	2.72526	5e-05	0.000206	yes	gene103305	chr:317965-318148
sdsA1	sdsA1 ,SDS hydrolase SdsA1	4.95851	8.76665	0.822119	2.77521	5e-05	0.000206	yes	gene104231	chr:806804-808781
hemB	hemB ,delta-aminolevulinic acid dehydratase	393.841	696.3	0.822096	2.57771	5e-05	0.000206	yes	gene113360	chr:5904613-5905627
dsbC	dsbC ,thiol:disulfide interchange protein DsbC	167.999	296.902	0.821531	2.91041	5e-05	0.000206	yes	gene110292	chr:4189760-4190489
wbpX	wbpX ,glycosyltransferase WbpX	60.3069	106.563	0.821314	1.10301	0.02955	0.062065	no	gene113782	chr:6137113-6143105
hflC	hflC ,protease subunit HflC	662.397	1169.58	0.82022	1.35801	0.0077	0.0195413	yes	gene112752	chr:5544916-5546988
PA0530	probable class III pyridoxal phosphate-dependent aminotransferase	18.0937	31.9368	0.819731	2.42504	5e-05	0.000206	yes	gene103797	chr:588923-590821
roxR	roxR ,RoxR	369.594	651.423	0.817654	2.82751	5e-05	0.000206	yes	gene111824	chr:5028393-5028954
nuoL	nuoL ,NADH dehydrogenase I chain L	148.335	261.215	0.81638	2.51732	5e-05	0.000206	yes	gene108080	chr:2992547-2994700
PA1673	hypothetical protein	708.4	1246.28	0.81499	2.641	5e-05	0.000206	yes	gene106116	chr:1824968-1825430
PA3611	hypothetical protein	224.731	395.185	0.814327	3.03224	5e-05	0.000206	yes	gene110041	chr:4045159-4045570
PA2864	conserved hypothetical protein	236.883	416.359	0.813654	3.0757	5e-05	0.000206	yes	gene108524	chr:3216455-3216890
nqrE	nqrE ,Na+-translocating NADH:quinone oxidoreductase subunit Nqr5	144.244	253.191	0.811719	1.09907	0.0322	0.0668492	no	gene108786	chr:3352889-3356158
nagR	nagR ,Transcriptional regulator of N-Acetylglucosamine catabolism operon	9.01057	15.8093	0.811079	2.60495	5e-05	0.000206	yes	gene110332	chr:4207407-4208151
PA2985	hypothetical protein	54.0183	94.6909	0.809778	2.93591	5e-05	0.000206	yes	gene108766	chr:3343177-3343711
tgpA	tgpA ,transglutaminase protein A, TgpA	12.8604	22.5307	0.808963	1.4657	0.00395	0.0109694	yes	gene108542	chr:3224613-3229254
PA4907	probable short-chain dehydrogenase	235.526	412.56	0.808716	2.78865	5e-05	0.000206	yes	gene112680	chr:5505847-5506609
PA3270	hypothetical protein	160.019	280.234	0.808386	2.99984	5e-05	0.000206	yes	gene109357	chr:3659168-3659756
rnhB	rnhB ,ribonuclease HII	100.22	175.354	0.807098	1.60385	0.00085	0.00278728	yes	gene110103	chr:4080439-4082181
PA0744	probable enoyl-CoA hydratase/isomerase	55.8138	97.5829	0.806005	3.04762	5e-05	0.000206	yes	gene104239	chr:811282-812386
pyeM	pyeM ,PyeM	9.70672	16.9661	0.8056	2.7377	5e-05	0.000206	yes	gene111548	chr:4882403-4883570
PA0449	hypothetical protein	182.009	317.778	0.804008	2.92057	5e-05	0.000206	yes	gene103635	chr:505046-505586
fabA	fabA ,beta-hydroxydecanoyl-ACP dehydrase	591.273	1032.09	0.803674	2.80171	5e-05	0.000206	yes	gene105990	chr:1752902-1753418
hemN	hemN ,oxygen-independent coproporphyrinogen III oxidase	245.44	428.299	0.803251	2.49543	5e-05	0.000206	yes	gene105862	chr:1682566-1683949
oprI	oprI ,Outer membrane lipoprotein OprI precursor	117264	204492	0.802286	0.697174	0.1305	0.216193	no	gene108502	chr:3206914-3207166
PA5139	hypothetical protein	29.7074	51.7814	0.801611	2.87465	5e-05	0.000206	yes	gene113148	chr:5787695-5788442
secF	secF ,secretion protein SecF	267.239	465.641	0.801087	2.72086	5e-05	0.000206	yes	gene110458	chr:4276153-4277074
PA4322	conserved hypothetical protein	69.3537	120.632	0.798565	1.00147	0.04375	0.0871556	no	gene111482	chr:4846712-4853645
nagE	nagE ,N-Acetyl-D-Glucosamine phosphotransferase system transporter	13.2754	23.0532	0.796211	2.94524	5e-05	0.000206	yes	gene110340	chr:4212847-4214560
PA3442	probable ATP-binding component of ABC transporter	49.5931	86.0946	0.795783	1.72754	0.0028	0.00802388	yes	gene109703	chr:3847973-3849583
nuoE	nuoE ,NADH dehydrogenase I chain E	356.538	618.699	0.79518	1.18049	0.01985	0.0442985	yes	gene108066	chr:2985745-2987589
cupA2	cupA2 ,chaperone CupA2	3.68863	6.39816	0.794573	0.914062	0.0778	0.140282	no	gene107038	chr:2343131-2349395
pyrB	pyrB ,aspartate carbamoyltransferase	114.626	198.613	0.793022	1.78489	0.0003	0.00108609	yes	gene103541	chr:443418-445691
spuF	spuF ,polyamine transport protein PotG	181.885	314.945	0.792074	2.6676	5e-05	0.000206	yes	gene103341	chr:341110-342265
uraA	uraA ,uracil permease	55.2018	95.4941	0.790697	2.95124	5e-05	0.000206	yes	gene112141	chr:5213473-5214757
PA2792	hypothetical protein	69.2614	119.757	0.789982	2.85148	5e-05	0.000206	yes	gene108374	chr:3148722-3149319
PA4328	hypothetical protein	97.5401	168.594	0.789482	2.87564	5e-05	0.000206	yes	gene111494	chr:4855962-4856877
PA1853	probable transcriptional regulator	53.6829	92.7841	0.789413	2.33146	5e-05	0.000206	yes	gene106486	chr:2012814-2014823
nppC	nppC ,NppC	34.6814	59.9398	0.789352	3.00338	5e-05	0.000206	yes	gene106396	chr:1963657-1964677
PA5271	hypothetical protein	739.344	1277.18	0.788646	2.90602	5e-05	0.000206	yes	gene113416	chr:5935987-5936221
PA0264	hypothetical protein	54.829	94.6036	0.786958	2.71983	5e-05	0.000206	yes	gene103265	chr:299080-299497
galU	galU ,UTP--glucose-1-phosphate uridylyltransferase	282.989	487.9	0.785838	2.67136	5e-05	0.000206	yes	gene106826	chr:2215101-2215941
PA4520	probable chemotaxis transducer	58.7826	101.308	0.785283	2.77249	5e-05	0.000206	yes	gene111878	chr:5061729-5063751
PA4912	branched chain amino acid ABC transporter membrane protein	22.2882	38.4045	0.784995	2.84639	5e-05	0.000206	yes	gene112690	chr:5510838-5511753
PA2745	probable hydrolase	45.0446	77.5967	0.784639	2.92597	5e-05	0.000206	yes	gene108278	chr:3107001-3107865
tesB	tesB ,acyl-CoA thioesterase II	75.812	130.568	0.7843	2.3766	5e-05	0.000206	yes	gene110704	chr:4418707-4420170
PA3042	hypothetical protein	819.246	1410.94	0.78429	2.82869	5e-05	0.000206	yes	gene108882	chr:3404538-3404862
ubiB	ubiB ,ubiquinone biosynthetic protein UbiB	45.8433	78.9139	0.783568	2.03662	0.00015	0.000574	yes	gene113000	chr:5703453-5705678
putP	putP ,sodium/proline symporter PutP	73.6162	126.703	0.783351	2.85025	5e-05	0.000206	yes	gene104316	chr:855276-856797
agtA	agtA ,AgtA	69.529	119.535	0.781753	2.88541	5e-05	0.000206	yes	gene103945	chr:664782-665892
nuoJ	nuoJ ,NADH dehydrogenase I chain J	245.73	422.196	0.780839	2.92984	5e-05	0.000206	yes	gene108076	chr:2992001-2992502
fdnI	fdnI ,nitrate-inducible formate dehydrogenase, gamma subunit	23.2512	39.9344	0.780324	2.70537	5e-05	0.000206	yes	gene112486	chr:5396991-5397618
PA5505	probable TonB-dependent receptor	331.191	568.586	0.779715	2.57434	5e-05	0.000206	yes	gene113894	chr:6197069-6197852
atuB	atuB ,putative dehydrogenase involved in catabolism of citronellol	21.0554	36.1014	0.777863	2.73641	5e-05	0.000206	yes	gene108570	chr:3239710-3240589
PA2298	probable oxidoreductase	15.7103	26.9032	0.77607	2.35888	5e-05	0.000206	yes	gene107376	chr:2527742-2530213
PA4863	hypothetical protein	76.1816	130.41	0.77554	2.83707	5e-05	0.000206	yes	gene112592	chr:5462301-5462754
nfuA	nfuA ,NfuA	188.52	322.653	0.775268	2.82104	5e-05	0.000206	yes	gene106474	chr:2007664-2008249
PA4452	conserved hypothetical protein	444.623	759.794	0.773028	1.1295	0.0283	0.059846	no	gene111742	chr:4985846-4986799
nuoI	nuoI ,NADH Dehydrogenase I chain I	256.265	437.653	0.772152	2.81115	5e-05	0.000206	yes	gene108074	chr:2991441-2991990
PA3669	hypothetical protein	57.4476	98.1021	0.772036	2.92813	5e-05	0.000206	yes	gene110157	chr:4107504-4108485
puuR	puuR ,PuuR	51.0062	87.0981	0.771967	2.72646	5e-05	0.000206	yes	gene113076	chr:5746848-5747871
PA3822	conserved hypothetical protein	870.775	1486.8	0.771842	2.81993	5e-05	0.000206	yes	gene110462	chr:4279006-4279345
PA0537	conserved hypothetical protein	217.395	371.12	0.771563	2.73288	5e-05	0.000206	yes	gene103811	chr:596273-596882
PA1574	conserved hypothetical protein	596.944	1018.65	0.770983	2.90898	5e-05	0.000206	yes	gene105918	chr:1714777-1715059
flgM	flgM ,FlgM	1841.14	3141.06	0.770655	2.61703	5e-05	0.000206	yes	gene109519	chr:3762803-3763127
PA1330	probable short-chain dehydrogenase	31.6747	54.016	0.770056	2.78814	5e-05	0.000206	yes	gene105428	chr:1442068-1442848
ccmF	ccmF ,cytochrome C-type biogenesis protein CcmF	121.271	206.697	0.769285	2.58847	5e-05	0.000206	yes	gene105728	chr:1605087-1607061
PA4495	hypothetical protein	311.394	530.705	0.769167	2.58212	5e-05	0.000206	yes	gene111828	chr:5030524-5031235
wbpH	wbpH ,probable glycosyltransferase WbpH	655.607	1115.74	0.767093	1.42165	0.01335	0.0314969	yes	gene109112	chr:3531750-3533933
PA4579	hypothetical protein	64.9602	110.391	0.764999	2.35831	5e-05	0.000206	yes	gene112004	chr:5126712-5129117
PA3510	hypothetical protein	13.5484	23.0236	0.764987	2.24143	5e-05	0.000206	yes	gene109839	chr:3926246-3926777
PA4048	hypothetical protein	35.6391	60.5474	0.764604	2.73727	5e-05	0.000206	yes	gene110916	chr:4530742-4531387
hacB	hacB ,acylhomoserine lactone acylase B	21.3777	36.3122	0.764346	2.84445	5e-05	0.000206	yes	gene103347	chr:344302-346690
PA2826	probable glutathione peroxidase	133.673	226.891	0.763297	2.07476	0.00015	0.000574	yes	gene108446	chr:3179468-3180442
trpG	trpG ,anthranilate synthase component II	160.043	271.544	0.762727	2.81003	5e-05	0.000206	yes	gene104037	chr:703476-704082
PA3921	probable transcriptional regulator	87.8079	148.977	0.762662	2.56952	5e-05	0.000206	yes	gene110662	chr:4391640-4394361
PA0536	hypothetical protein	146.949	249.164	0.761779	2.6785	5e-05	0.000206	yes	gene103809	chr:595244-596270
trpD	trpD ,anthranilate phosphoribosyltransferase	164.773	279.087	0.760233	1.79293	0.0002	0.00075	yes	gene104039	chr:704083-705966
PA0531	probable glutamine amidotransferase	21.7341	36.7781	0.758884	1.67578	0.00095	0.00308252	yes	gene103799	chr:588923-590821
PA5148	conserved hypothetical protein	396	670.083	0.758838	2.80966	5e-05	0.000206	yes	gene113166	chr:5797064-5797337
pilY1	pilY1 ,type 4 fimbrial biogenesis protein PilY1	81.1748	137.354	0.758795	2.43082	5e-05	0.000206	yes	gene111954	chr:5100682-5104168
PA4518	hypothetical protein	53.7366	90.8859	0.758151	2.7841	5e-05	0.000206	yes	gene111874	chr:5059573-5059999
lysA	lysA ,diaminopimelate decarboxylase	173.247	292.347	0.754852	2.55431	5e-05	0.000206	yes	gene113428	chr:5941486-5942734
PA3902	hypothetical protein	58.7002	98.9339	0.7531	2.69776	5e-05	0.000206	yes	gene110624	chr:4371286-4371748
PA3566	conserved hypothetical protein	70.1752	118.214	0.752363	2.54551	5e-05	0.000206	yes	gene109951	chr:3997821-3998115
PA1934	hypothetical protein	75.2003	126.664	0.752194	2.67289	5e-05	0.000206	yes	gene106648	chr:2115884-2116265
PA4639	hypothetical protein	327.667	551.597	0.751383	2.61613	5e-05	0.000206	yes	gene112126	chr:5207034-5207622
PA4352	conserved hypothetical protein	439.668	740.03	0.751167	1.74887	0.00105	0.00336193	yes	gene111542	chr:4878789-4881178
PA4633	probable chemotaxis transducer	90.2271	151.763	0.75019	2.52806	5e-05	0.000206	yes	gene112114	chr:5200486-5202625
PA1548	conserved hypothetical protein	291.525	490.016	0.749211	0.44103	0.3655	0.493837	no	gene105866	chr:1684076-1687912
PA1789	hypothetical protein	398.764	670.09	0.748821	2.34724	5e-05	0.000206	yes	gene106348	chr:1938548-1939412
carA	carA ,carbamoyl-phosphate synthase small chain	183.305	308.013	0.748746	2.53977	5e-05	0.000206	yes	gene112380	chr:5343766-5344903
PA0479	probable transcriptional regulator	26.343	44.2568	0.748479	2.7898	5e-05	0.000206	yes	gene103695	chr:539784-540735
pabC	pabC ,4-amino-4-deoxychorismate lyase	116.514	195.669	0.747916	0.962192	0.05875	0.111512	no	gene108724	chr:3322758-3324818
liuC	liuC ,putative 3-methylglutaconyl-CoA hydratase	18.426	30.93	0.747263	1.21223	0.01765	0.0400306	yes	gene106806	chr:2200684-2203446
catA	catA ,catechol 1,2-dioxygenase	8.49349	14.2549	0.747029	2.34918	5e-05	0.000206	yes	gene107792	chr:2824658-2825591
tli5	tli5 ,Tli5	27.9976	46.9575	0.746051	1.50466	0.00305	0.00867777	yes	gene109795	chr:3902662-3907089
PA1967	hypothetical protein	92.2079	154.612	0.745689	2.75571	5e-05	0.000206	yes	gene106714	chr:2149863-2150364
PA3932	probable transcriptional regulator	28.0095	46.9619	0.745575	2.58105	5e-05	0.000206	yes	gene110684	chr:4407759-4408734
PA5062	conserved hypothetical protein	171.576	287.631	0.745368	2.51657	5e-05	0.000206	yes	gene112994	chr:5702257-5702533
PA2533	probable sodium:alanine symporter	114.599	192.046	0.744853	2.65091	5e-05	0.000206	yes	gene107844	chr:2860408-2861758
ppiD	ppiD ,peptidyl-prolyl cis-trans isomerase D	278.097	465.959	0.744613	2.23669	5e-05	0.000206	yes	gene106390	chr:1959262-1961128
PA5258	hypothetical protein	202.252	338.854	0.744508	1.62127	0.00135	0.00423482	yes	gene113390	chr:5918349-5920715
sfa3	sfa3 ,probable transcriptional regulator	32.7873	54.9005	0.743683	2.43762	5e-05	0.000206	yes	gene107498	chr:2605936-2607022
fimU	fimU ,type 4 fimbrial biogenesis protein FimU	155.855	260.778	0.742618	1.15893	0.02155	0.0475021	yes	gene111946	chr:5098211-5100671
PA3710	probable GMC-type oxidoreductase	14.8811	24.8903	0.742104	2.74135	5e-05	0.000206	yes	gene110238	chr:4154338-4156012
PA0659	hypothetical protein	168.475	281.75	0.741882	2.56829	5e-05	0.000206	yes	gene104057	chr:712080-713157
acpP	acpP ,acyl carrier protein	45686.1	76384.1	0.741518	1.60173	0.0033	0.00934608	yes	gene108728	chr:3324946-3325183
agtC	agtC ,AgtC	35.1891	58.777	0.74012	2.79301	5e-05	0.000206	yes	gene103949	chr:667107-668355
nuoK	nuoK ,NADH dehydrogenase I chain K	327.103	545.71	0.738391	0.836431	0.10645	0.182317	no	gene108078	chr:2992547-2994700
PA0422	conserved hypothetical protein	105.212	175.505	0.738217	2.78053	5e-05	0.000206	yes	gene103581	chr:470080-470650
hupB	hupB ,DNA-binding protein HU	27023.7	45063.6	0.737737	1.43551	0.0049	0.0132571	yes	gene106386	chr:1958758-1959031
spuE	spuE ,polyamine transport protein	174.836	291.39	0.736944	2.47441	5e-05	0.000206	yes	gene103339	chr:339958-341056
PA4354	conserved hypothetical protein	50.2804	83.7401	0.735922	2.19993	5e-05	0.000206	yes	gene111546	chr:4882052-4882355
PA3722	hypothetical protein	527.677	878.714	0.735739	2.55255	5e-05	0.000206	yes	gene110262	chr:4167171-4167522
mreC	mreC ,rod shape-determining protein MreC	63.4391	105.573	0.7348	2.40632	5e-05	0.000206	yes	gene111798	chr:5010827-5012314
wbpI	wbpI ,UDP-N-acetylglucosamine 2-epimerase WbpI	721.543	1200.76	0.734796	1.44988	0.00755	0.0192132	yes	gene109110	chr:3531750-3533933
bioA	bioA ,adenosylmethionine-8-amino-7-oxononanoate aminotransferase	67.5617	112.377	0.734069	2.64661	5e-05	0.000206	yes	gene103577	chr:466832-468236
PA2983	probable tolQ-type transport protein	89.6066	148.978	0.733422	1.30384	0.0089	0.0221723	yes	gene108762	chr:3338678-3340749
PA3413	conserved hypothetical protein	186.174	309.48	0.733199	2.47381	5e-05	0.000206	yes	gene109645	chr:3820005-3820272
sth	sth ,soluble pyridine nucleotide transhydrogenase	184.209	306.032	0.732341	2.41807	5e-05	0.000206	yes	gene108778	chr:3348837-3350232
PA3730	hypothetical protein	121.508	201.852	0.732249	2.67984	5e-05	0.000206	yes	gene110278	chr:4181377-4182019
PA2506	hypothetical protein	13.2314	21.9677	0.731417	0.986606	0.0608	0.114447	no	gene107790	chr:2824282-2824501
eagT6	eagT6 ,EagT6	170.981	283.808	0.731075	2.65792	5e-05	0.000206	yes	gene102921	chr:114610-115045
PA3727	hypothetical protein	61.8885	102.645	0.729913	2.71995	5e-05	0.000206	yes	gene110272	chr:4173174-4173867
PA0306.1	Uncharacterized protein	212.183	351.605	0.728645	1.64844	0.0013	0.00409412	yes	gene21174452	chr:346800-350069
PA5456	putative glycosyltransferase	61.914	102.572	0.728306	1.13148	0.02545	0.0547549	no	gene113796	chr:6145398-6151151
PA3729	conserved hypothetical protein	194.474	322.1	0.727931	2.24228	5e-05	0.000206	yes	gene110276	chr:4179275-4181342
pauB4	pauB4 ,FAD-dependent oxidoreductase	21.8527	36.1913	0.72783	2.72251	5e-05	0.000206	yes	gene113492	chr:5977788-5979108
PA4395	conserved hypothetical protein	740.711	1226.41	0.727463	2.53596	5e-05	0.000206	yes	gene111628	chr:4925315-4925795
rnk	rnk ,nucleoside diphosphate kinase regulator	356.491	590.246	0.727452	2.67514	5e-05	0.000206	yes	gene113422	chr:5940019-5940424
PA0948	hypothetical protein	93.4156	154.649	0.727261	2.69074	5e-05	0.000206	yes	gene104658	chr:1036157-1036577
PA4683	hypothetical protein	34.9799	57.8489	0.725762	2.53787	5e-05	0.000206	yes	gene112217	chr:5251870-5252473
PA3732	Uncharacterized protein	287.627	475.557	0.72542	2.50741	5e-05	0.000206	yes	gene110282	chr:4182784-4183405
arcC	arcC ,carbamate kinase	190.742	315.269	0.724964	2.41003	5e-05	0.000206	yes	gene113220	chr:5824786-5825719
opgG	opgG ,OpgG	201.474	332.807	0.724094	1.56927	0.0017	0.00518947	yes	gene113026	chr:5714269-5718425
carB	carB ,carbamoylphosphate synthetase large subunit	200.829	331.266	0.72202	1.66355	0.00065	0.00218683	yes	gene112376	chr:5339390-5343085
sucD	sucD ,succinyl-CoA synthetase alpha chain	1748.52	2883.8	0.721837	0.714389	0.1458	0.236888	no	gene105948	chr:1730180-1732234
lpxK	lpxK ,tetraacyldisaccharide 4*-kinase	71.6426	118.095	0.72106	1.50964	0.0032	0.00908135	yes	gene108758	chr:3338678-3340749
PA3456	hypothetical protein	30.2667	49.8372	0.719493	2.71119	5e-05	0.000206	yes	gene109731	chr:3862308-3864273
lhpP	lhpP ,ABC transporter periplasmic-binding protein, LhpP	6.02084	9.91235	0.719263	2.19415	0.0001	0.000393	yes	gene105288	chr:1368338-1369160
PA3762	hypothetical protein	188.369	310.056	0.718968	2.60555	5e-05	0.000206	yes	gene110342	chr:4214761-4215079
PA1371	hypothetical protein	343.294	564.718	0.718085	0.9307	0.09295	0.162699	no	gene105510	chr:1486265-1489095
lpxB	lpxB ,lipid A-disaccharide synthase	88.1862	145.053	0.717959	2.02299	5e-05	0.000206	yes	gene110105	chr:4080439-4082181
PA1112.1	NA	1149.12	1889.73	0.717654	2.50056	5e-05	0.000206	yes	gene104990	chr:1205030-1205330
PA4347	hypothetical protein	49.9706	82.1587	0.717332	2.52878	5e-05	0.000206	yes	gene111532	chr:4875305-4876792
clpV2	clpV2 ,clpV2	20.9896	34.467	0.715541	2.67142	5e-05	0.000206	yes	gene106094	chr:1810750-1813384
pyrH	pyrH ,uridylate kinase	236.309	387.818	0.714709	2.5321	5e-05	0.000206	yes	gene110127	chr:4092230-4092968
PA2539	conserved hypothetical protein	48.969	80.3599	0.714607	2.20858	5e-05	0.000206	yes	gene107856	chr:2865747-2867506
PA3250	hypothetical protein	62.8641	103.149	0.714426	2.62298	5e-05	0.000206	yes	gene109313	chr:3636620-3637679
PA5305	conserved hypothetical protein	421.623	691.039	0.712815	2.67801	5e-05	0.000206	yes	gene113484	chr:5973832-5974177
PA1274	conserved hypothetical protein	23.0725	37.802	0.712287	0.73685	0.1434	0.233876	no	gene105316	chr:1385669-1391861
PA3731	conserved hypothetical protein	308.399	505.254	0.712212	2.43952	5e-05	0.000206	yes	gene110280	chr:4182074-4182770
selD	selD ,selenophosphate synthetase	122.704	200.838	0.710855	1.80025	0.0004	0.00140429	yes	gene106054	chr:1787249-1789393
liuD	liuD ,methylcrotonyl-CoA carboxylase, alpha-subunit (biotin-containing)	23.2478	38.0408	0.710451	2.34244	5e-05	0.000206	yes	gene106804	chr:2200684-2203446
PA0170	hypothetical protein	149.634	244.834	0.710368	2.66006	5e-05	0.000206	yes	gene103073	chr:193798-194179
pykA	pykA ,pyruvate kinase II	218.632	357.616	0.709906	2.28349	5e-05	0.000206	yes	gene111496	chr:4856959-4858411
dps	dps ,DNA-binding protein from starved cells, Dps	1562.4	2555.59	0.709888	2.19611	5e-05	0.000206	yes	gene104686	chr:1047548-1048019
hsiH2	hsiH2 ,HsiH2	21.1287	34.5411	0.709107	1.48541	0.0027	0.00776128	yes	gene106092	chr:1808192-1810744
PA2090	hypothetical protein	4.53483	7.41335	0.709076	1.30074	0.01115	0.0269225	yes	gene106960	chr:2300675-2304215
PA3660	probable sodium/hydrogen antiporter	35.6598	58.2714	0.708488	2.71257	5e-05	0.000206	yes	gene110139	chr:4100103-4101849
PA3696	conserved hypothetical protein	86.6623	141.606	0.708408	1.25345	0.01405	0.0328699	yes	gene110211	chr:4135451-4137938
PA3693	conserved hypothetical protein	137.38	224.477	0.708398	1.15889	0.022	0.0483028	yes	gene110205	chr:4135451-4137938
carO	carO ,calcium-regulated OB-fold protein CarO	49.7525	81.2916	0.708335	2.38623	5e-05	0.000206	yes	gene103377	chr:359981-360332
PA5210	probable secretion pathway ATPase	68.2848	111.533	0.707834	2.48841	5e-05	0.000206	yes	gene113294	chr:5865226-5867011
cc4	cc4 ,cytochrome c4 precursor	1297.3	2118.46	0.707503	2.12374	5e-05	0.000206	yes	gene113864	chr:6181744-6182350
PA5064	hypothetical protein	127.345	207.799	0.706442	1.6174	0.0018	0.00544696	yes	gene112998	chr:5703453-5705678
PA3502	hypothetical protein	19.5404	31.8686	0.705674	1.68983	0.00105	0.00336193	yes	gene109823	chr:3918470-3918788
PA5152	probable ATP-binding component of ABC transporter	152.698	249	0.705471	2.52606	5e-05	0.000206	yes	gene113176	chr:5800526-5801300
PA0542	conserved hypothetical protein	222.57	362.922	0.705401	2.64663	5e-05	0.000206	yes	gene103821	chr:599756-600176
hisF2	hisF2 ,imidazoleglycerol-phosphate synthase, cyclase subunit	484.647	790.22	0.705319	1.19954	0.0267	0.0570037	no	gene109116	chr:3535215-3539124
PA3263	conserved hypothetical protein	104.61	170.252	0.702652	2.54304	5e-05	0.000206	yes	gene109343	chr:3651055-3651976
PA0460	hypothetical protein	193.397	314.257	0.700376	2.56226	5e-05	0.000206	yes	gene103657	chr:520736-521315
PA5026	hypothetical protein	47.0448	76.3293	0.698203	2.40628	5e-05	0.000206	yes	gene112922	chr:5657015-5657468
amgS	amgS ,AmgS	49.1441	79.7103	0.697749	2.59602	5e-05	0.000206	yes	gene113272	chr:5851238-5852558
kefB	kefB ,glutathione-regulated potassium-efflux system protein KefB	40.0651	64.9654	0.697324	2.57963	5e-05	0.000206	yes	gene105182	chr:1306058-1307900
PA1225	probable NAD(P)H dehydrogenase	23.053	37.3632	0.696664	2.35621	5e-05	0.000206	yes	gene105218	chr:1327812-1328439
PA4604	conserved hypothetical protein	55.1749	89.359	0.695603	2.6163	5e-05	0.000206	yes	gene112056	chr:5162471-5163476
dppA3	dppA3 ,probable binding protein component of ABC transporter	167.624	271.269	0.694496	2.24114	5e-05	0.000206	yes	gene111838	chr:5037073-5038675
PA3760	N-Acetyl-D-Glucosamine phosphotransferase system transporter	13.6151	22.0322	0.694404	2.61967	5e-05	0.000206	yes	gene110338	chr:4210294-4212823
cgrC	cgrC ,cupA gene regulator C, CgrC	50.2373	81.2474	0.693564	0.991248	0.0492	0.0961213	no	gene107032	chr:2339351-2341640
PA0102	probable carbonic anhydrase	177.06	286.21	0.692834	2.49142	5e-05	0.000206	yes	gene102937	chr:123870-124599
PA1592	hypothetical protein	1339.51	2165.2	0.692792	2.53488	5e-05	0.000206	yes	gene105954	chr:1734826-1735063
psd	psd ,phosphatidylserine decarboxylase	127.263	205.461	0.691058	2.52288	5e-05	0.000206	yes	gene112784	chr:5562417-5563287
desB	desB ,acyl-CoA delta-9-desaturase, DesB	12.0707	19.484	0.69078	1.66978	0.0009	0.00293568	yes	gene112642	chr:5483987-5486197
PA1653	probable transcriptional regulator	37.4954	60.5231	0.690773	2.3476	5e-05	0.000206	yes	gene106076	chr:1800070-1800547
PA1412	hypothetical protein	7.24007	11.6839	0.690453	1.16057	0.0291	0.0612817	no	gene105592	chr:1535585-1537650
rtcA	rtcA ,RNA 3'-terminal phosphate cyclase	89.0306	143.593	0.689617	2.16697	5e-05	0.000206	yes	gene112018	chr:5133879-5135714
PA2668	hypothetical protein	353.033	568.903	0.688379	2.31791	5e-05	0.000206	yes	gene108122	chr:3016674-3016884
hsiG2	hsiG2 ,HsiG2	23.3407	37.5893	0.687475	2.08236	5e-05	0.000206	yes	gene106090	chr:1808192-1810744
faoA	faoA ,fatty-acid oxidation complex alpha-subunit	199.129	320.679	0.687427	2.15568	5e-05	0.000206	yes	gene108824	chr:3374459-3376607
tle5	tle5 ,Tle5	18.6549	30.028	0.686755	1.99875	0.0001	0.000393	yes	gene109793	chr:3902662-3907089
xcpU	xcpU ,General secretion pathway outer membrane protein H precursor	156.586	252.022	0.686598	1.09966	0.0295	0.0620068	no	gene109004	chr:3476481-3480239
PA0645	hypothetical protein	445.173	715.809	0.685208	0.978775	0.05395	0.103942	no	gene104029	chr:699743-701381
anr	anr ,transcriptional regulator Anr	805.182	1294.32	0.684803	2.13414	0.0001	0.000393	yes	gene105858	chr:1681070-1681805
PA4287	hypothetical protein	5.48177	8.80181	0.683158	2.03689	0.00015	0.000574	yes	gene111412	chr:4809546-4810437
nqrD	nqrD ,Na+-translocating NADH:uniquinone oxidoreductase subunit Nqr4	186.111	298.708	0.682574	1.05051	0.0369	0.0752598	no	gene108788	chr:3352889-3356158
ppiC2	ppiC2 ,peptidyl-prolyl cis-trans isomerase C2	318.681	511.472	0.682542	2.50647	5e-05	0.000206	yes	gene111172	chr:4673037-4673319
ohr	ohr ,organic hydroperoxide resistance protein	35.0695	56.2461	0.681534	2.23077	5e-05	0.000206	yes	gene108494	chr:3203997-3204426
PA3519	hypothetical protein	6.48617	10.3895	0.679692	2.08819	5e-05	0.000206	yes	gene109857	chr:3935799-3936837
PA4982	probable two-component sensor	7.56388	12.0931	0.676991	2.47846	5e-05	0.000206	yes	gene112834	chr:5595278-5598275
PA3453	conserved hypothetical protein	54.3945	86.9327	0.676438	2.50138	5e-05	0.000206	yes	gene109725	chr:3858543-3859209
PA0660	hypothetical protein	143.62	229.457	0.675962	2.38962	5e-05	0.000206	yes	gene104059	chr:713278-714247
fpvH	fpvH ,FpvH	3.27721	5.23186	0.674859	0.687135	0.1824	0.285362	no	gene107586	chr:2687496-2690127
PA2554	probable short-chain dehydrogenase	18.485	29.4892	0.673834	2.29932	5e-05	0.000206	yes	gene107886	chr:2886569-2887337
sucC	sucC ,succinyl-CoA synthetase beta chain	1625.42	2590.94	0.672666	0.759884	0.13165	0.217774	no	gene105946	chr:1730180-1732234
PA3939	hypothetical protein	22.1547	35.2534	0.670152	2.31411	5e-05	0.000206	yes	gene110698	chr:4417013-4417934
PA1159	probable cold-shock protein	31450	50036.6	0.669921	1.89709	0.0003	0.00108609	yes	gene105086	chr:1257771-1257981
tsi6	tsi6 ,Tsi6	298.431	474.006	0.667507	1.19317	0.0155	0.0358554	yes	gene102917	chr:113021-114595
PA3789	hypothetical protein	139.735	221.92	0.667346	2.26905	5e-05	0.000206	yes	gene110396	chr:4246222-4247638
PA2083	probable ring-hydroxylating dioxygenase subunit	34.8309	55.3004	0.666923	2.42102	5e-05	0.000206	yes	gene106946	chr:2291790-2293065
PA3041	hypothetical protein	445.231	706.553	0.666244	2.56041	5e-05	0.000206	yes	gene108880	chr:3404144-3404525
fabF1	fabF1 ,beta-ketoacyl-acyl carrier protein synthase II	328.888	521.908	0.666201	1.89699	0.0003	0.00108609	yes	gene108726	chr:3322758-3324818
PA0608	probable phosphoglycolate phosphatase	77.0701	122.169	0.664637	1.41408	0.0041	0.0113351	yes	gene103955	chr:669414-670907
rpe	rpe ,ribulose-phosphate 3-epimerase	127.209	201.366	0.662621	1.77115	0.00045	0.00156209	yes	gene103953	chr:669414-670907
apt	apt ,adenine phosphoribosyltransferase	129.505	204.978	0.662464	2.49365	5e-05	0.000206	yes	gene105856	chr:1680436-1680985
nuoG	nuoG ,NADH dehydrogenase I chain G	214.29	339.022	0.661815	1.58615	0.00155	0.00477345	yes	gene108070	chr:2987720-2991430
nuoF	nuoF ,NADH dehydrogenase I chain F	306.746	484.71	0.660078	1.77285	0.00035	0.00124923	yes	gene108068	chr:2985745-2987589
PA1367	hypothetical protein	23.0531	36.4159	0.65961	2.3316	5e-05	0.000206	yes	gene105502	chr:1480214-1481051
PA3565	probable transcriptional regulator	27.2047	42.9594	0.659118	2.3991	5e-05	0.000206	yes	gene109949	chr:3996805-3997726
mexJ	mexJ ,MexJ	14.2834	22.5551	0.659117	2.29248	5e-05	0.000206	yes	gene110173	chr:4119269-4120373
lldA	lldA ,L-lactate dehydrogenase	82.2434	129.836	0.658724	2.35407	5e-05	0.000206	yes	gene107544	chr:2633802-2634954
cbcX	cbcX ,CbcX	78.9713	124.491	0.656638	2.41414	5e-05	0.000206	yes	gene113640	chr:6055474-6056413
PA5371	conserved hypothetical protein	395.96	624.102	0.656426	2.39324	5e-05	0.000206	yes	gene113626	chr:6046913-6047318
PA0039	hypothetical protein	12994.9	20472.2	0.655716	2.04084	5e-05	0.000206	yes	gene102811	chr:40588-40816
PA4359	conserved hypothetical protein	33.3796	52.5322	0.654236	1.40198	0.01025	0.0251087	yes	gene111556	chr:4887278-4887506
PA2222	hypothetical protein	124.621	196.12	0.654189	2.54893	5e-05	0.000206	yes	gene107224	chr:2444885-2445533
oprL	oprL ,Peptidoglycan associated lipoprotein OprL precursor	4830.39	7600.08	0.653876	1.52198	0.002	0.00597746	yes	gene104708	chr:1057399-1057906
PA5347	hypothetical protein	434.894	684.234	0.653825	2.39627	5e-05	0.000206	yes	gene113568	chr:6016621-6017014
flgB	flgB ,flagellar basal-body rod protein FlgB	168.381	264.918	0.653815	2.49583	5e-05	0.000206	yes	gene104920	chr:1164274-1164682
PA5233	hypothetical protein	151.51	238.344	0.653636	2.45658	5e-05	0.000206	yes	gene113340	chr:5891108-5891528
PA2091	hypothetical protein	3.42004	5.37331	0.651799	1.02331	0.0507	0.09874	no	gene106962	chr:2300675-2304215
pdxH	pdxH ,pyridoxine 5'-phosphate oxidase	136.609	214.624	0.651758	2.39738	5e-05	0.000206	yes	gene104864	chr:1136387-1137035
PA4441	hypothetical protein	603.24	947.181	0.650908	2.23428	5e-05	0.000206	yes	gene111720	chr:4974173-4974620
ubiE	ubiE ,ubiquinone biosynthesis methyltransferase UbiE	175.423	275.388	0.650632	2.32582	5e-05	0.000206	yes	gene112996	chr:5702668-5703439
PA2680	probable quinone oxidoreductase	6.23562	9.78743	0.650397	1.96454	0.0002	0.00075	yes	gene108146	chr:3027077-3028052
bkdR	bkdR ,transcriptional regulator BkdR	46.0577	72.2766	0.650087	2.24653	5e-05	0.000206	yes	gene107272	chr:2472441-2472903
PA3628	putative esterase	73.365	115.075	0.649415	2.44446	5e-05	0.000206	yes	gene110075	chr:4062969-4063821
ppa	ppa ,inorganic pyrophosphatase	1166.19	1828.71	0.64902	2.07382	0.0001	0.000393	yes	gene110882	chr:4512548-4513076
ccoP1	ccoP1 ,Cytochrome c oxidase, cbb3-type, CcoP subunit	527.85	827.434	0.648517	1.84077	0.0002	0.00075	yes	gene105874	chr:1689556-1690695
PA3675	hypothetical protein	82.3427	129.058	0.648301	2.42252	5e-05	0.000206	yes	gene110169	chr:4115467-4116148
pfm	pfm ,proton motive force protein, PMF	215.142	337.092	0.647858	2.14556	5e-05	0.000206	yes	gene108696	chr:3309410-3310607
PA5136	hypothetical protein	80.4206	125.955	0.647266	2.28136	5e-05	0.000206	yes	gene113142	chr:5784429-5785911
PA0661	conserved hypothetical protein	136.833	214.299	0.647212	2.47592	5e-05	0.000206	yes	gene104061	chr:714263-714686
PA1828	probable short-chain dehydrogenase	103.512	162.1	0.647088	2.4019	5e-05	0.000206	yes	gene106436	chr:1986988-1987756
PA5306	conserved hypothetical protein	803.513	1257.7	0.646397	2.44332	5e-05	0.000206	yes	gene113486	chr:5974189-5974381
narX	narX ,two-component sensor NarX	24.7015	38.6601	0.646249	1.64143	0.00085	0.00278728	yes	gene110576	chr:4345009-4347534
PA0716	hypothetical protein	387.54	606.432	0.646	2.45598	5e-05	0.000206	yes	gene104181	chr:786927-788253
davT	davT ,delta-aminovalerate aminotransferase	108.184	169.266	0.645805	2.27597	5e-05	0.000206	yes	gene103269	chr:301217-302498
PA5130	conserved hypothetical protein	201.209	314.747	0.645494	2.40283	5e-05	0.000206	yes	gene113130	chr:5777389-5777809
wbpJ	wbpJ ,probable glycosyl transferase WbpJ	378.23	591.626	0.645422	2.13017	5e-05	0.000206	yes	gene109108	chr:3530466-3531708
flgK	flgK ,flagellar hook-associated protein 1 FlgK	90.1583	140.918	0.644325	2.19705	5e-05	0.000206	yes	gene104938	chr:1172162-1174214
nmoA	nmoA ,nitronate monooxygenase NmoA	48.4314	75.5615	0.641709	2.44672	5e-05	0.000206	yes	gene111224	chr:4702041-4703097
PA4333	probable fumarase	300.832	469.317	0.641606	1.73932	0.00085	0.00278728	yes	gene111504	chr:4859328-4863176
cycH	cycH ,cytochrome c-type biogenesis protein	97.551	152.152	0.64129	1.41364	0.00495	0.01336	yes	gene105734	chr:1607064-1609291
PA1478	hypothetical protein	696.122	1085.61	0.641091	0.635521	0.21325	0.325219	no	gene105724	chr:1603670-1605087
moeA2	moeA2 ,molybdenum cofactor biosynthesis protein A2	141.93	221.312	0.640903	1.76729	0.0004	0.00140429	yes	gene108852	chr:3392267-3394021
liuB	liuB ,methylcrotonyl-CoA carboxylase, beta-subunit	21.4242	33.4006	0.640629	2.39398	5e-05	0.000206	yes	gene106808	chr:2203459-2205067
PA2788	probable chemotaxis transducer	70.1466	109.305	0.639909	2.28209	5e-05	0.000206	yes	gene108366	chr:3144411-3146007
cycB	cycB ,cytochrome c5	3830.31	5959.18	0.637654	1.82031	0.00035	0.00124923	yes	gene113474	chr:5969354-5969765
PA0553	hypothetical protein	1213.39	1885.71	0.636068	2.40633	5e-05	0.000206	yes	gene103843	chr:612516-612717
PA3860	probable AMP-binding enzyme	32.0511	49.7867	0.635386	2.35962	5e-05	0.000206	yes	gene110540	chr:4318921-4320820
PA3788	hypothetical protein	148.023	229.927	0.635357	2.51418	5e-05	0.000206	yes	gene110394	chr:4245809-4246205
sdhD	sdhD ,succinate dehydrogenase (D subunit)	3015.54	4683.08	0.63504	0.923942	0.0734	0.133997	no	gene105934	chr:1720743-1721492
PA1023	probable short-chain dehydrogenase	52.0397	80.8	0.634743	2.39721	5e-05	0.000206	yes	gene104812	chr:1108948-1109866
-	NA	814.527	1262.75	0.632535	2.25215	5e-05	0.000206	yes	gene191115	chr:3318662-3318859
PA1396	probable two-component sensor	20.5749	31.8908	0.632252	2.23388	5e-05	0.000206	yes	gene105560	chr:1517145-1518768
PA0950	probable arsenate reductase	237.446	367.743	0.631095	1.16426	0.02225	0.0488132	yes	gene104662	chr:1036578-1037525
icmP	icmP ,Insulin-cleaving metalloproteinase outer membrane protein precursor	108.74	168.326	0.630373	2.18492	0.0001	0.000393	yes	gene111578	chr:4898192-4899533
PA2805	hypothetical protein	830.595	1285.3	0.629889	2.3526	5e-05	0.000206	yes	gene108398	chr:3160320-3160584
PA1332	hypothetical protein	66.4894	102.883	0.629807	2.26745	5e-05	0.000206	yes	gene105432	chr:1444719-1445271
tsi1	tsi1 ,Tsi1	17.7866	27.5168	0.629527	1.91467	0.00025	0.000922	yes	gene106470	chr:2004373-2004892
olsA	olsA ,OlsA	222.905	344.818	0.629409	0.899294	0.08	0.143783	no	gene111540	chr:4878789-4881178
PA1547	hypothetical protein	51.4592	79.5967	0.62928	0.66106	0.2029	0.311654	no	gene105864	chr:1684076-1687912
PA3427	probable short-chain dehydrogenases	27.6191	42.719	0.629213	2.33127	5e-05	0.000206	yes	gene109673	chr:3836465-3837377
PA4610	hypothetical protein	51.3066	79.3295	0.628712	2.23206	5e-05	0.000206	yes	gene112068	chr:5168754-5169189
PA2858	conserved hypothetical protein	21.9856	33.9484	0.626785	2.39905	5e-05	0.000206	yes	gene108512	chr:3209980-3212473
PA1533	conserved hypothetical protein	1259.9	1943.79	0.625564	2.23938	5e-05	0.000206	yes	gene105836	chr:1672079-1672406
pys2	pys2 ,pyocin S2	47.2138	72.8148	0.625023	2.33397	5e-05	0.000206	yes	gene105068	chr:1243593-1245663
aroP1	aroP1 ,aromatic amino acid transport protein AroP1	53.7145	82.7942	0.624218	2.34777	5e-05	0.000206	yes	gene108796	chr:3357757-3359167
spuC	spuC ,Polyamine:pyruvate transaminase	180.908	278.821	0.624087	2.08139	0.00015	0.000574	yes	gene103335	chr:336950-338321
PA3172	probable hydrolase	101.254	155.957	0.623167	1.33893	0.008	0.0202197	yes	gene109157	chr:3562105-3563481
PA5281	probable hydrolase	47.6749	73.405	0.622649	1.46356	0.00445	0.012134	yes	gene113436	chr:5944326-5945933
PA1829	hypothetical protein	43.6788	67.2318	0.622209	2.32965	5e-05	0.000206	yes	gene106438	chr:1987780-1988851
PA3094	probable transcriptional regulator	38.4673	59.1965	0.621879	1.52337	0.00205	0.00610722	yes	gene108986	chr:3473017-3475170
PA3941	hypothetical protein	69.6658	107.14	0.620971	1.23242	0.01445	0.0336784	yes	gene110702	chr:4418707-4420170
PA1112	conserved hypothetical protein	41.6615	64.0581	0.620666	2.33841	5e-05	0.000206	yes	gene104992	chr:1203632-1204781
PA2594	conserved hypothetical protein	53.9024	82.8256	0.619727	2.18881	5e-05	0.000206	yes	gene107972	chr:2936489-2937449
liuE	liuE ,3-hydroxy-3-methylglutaryl-CoA lyase	73.4244	112.811	0.619572	2.33207	5e-05	0.000206	yes	gene106802	chr:2199761-2200664
purC	purC ,phosphoribosylaminoimidazole-succinocarboxamide synthase	373.138	572.621	0.617873	2.09945	5e-05	0.000206	yes	gene104790	chr:1096062-1096773
PA5458	putative acetyltransferase	27.6454	42.4042	0.617167	0.539899	0.2906	0.413826	no	gene113800	chr:6145398-6151151
PA0392	conserved hypothetical protein	135.317	207.54	0.617042	2.4266	5e-05	0.000206	yes	gene103521	chr:434225-434819
ubiG	ubiG ,3-demethylubiquinone-9 3-methyltransferase	131.774	201.879	0.615419	1.49186	0.00265	0.00763727	yes	gene109155	chr:3562105-3563481
wzt	wzt ,ABC subunit of A-band LPS efflux transporter	74.9077	114.749	0.615295	0.9051	0.0707	0.12992	no	gene113784	chr:6137113-6143105
PA3962	hypothetical protein	94.6437	144.957	0.615043	2.26026	5e-05	0.000206	yes	gene110744	chr:4442452-4442869
PA1288	probable outer membrane protein precursor	291.279	446.115	0.615014	1.93652	5e-05	0.000206	yes	gene105344	chr:1399230-1400505
PA1064	hypothetical protein	123.992	189.89	0.614919	2.2596	5e-05	0.000206	yes	gene104894	chr:1150749-1151415
tssA1	tssA1 ,TssA1	135.815	207.926	0.614422	1.80797	0.00035	0.00124923	yes	gene102897	chr:100123-101158
nuoH	nuoH ,NADH dehydrogenase I chain H	212.011	324.49	0.614035	0.821446	0.1067	0.182689	no	gene108072	chr:2987720-2991430
PA4163	hypothetical protein	81.9452	125.412	0.613945	2.16739	5e-05	0.000206	yes	gene111146	chr:4658449-4660159
PA4454	conserved hypothetical protein	235.431	359.899	0.612286	2.27283	5e-05	0.000206	yes	gene111746	chr:4986810-4987284
arcB	arcB ,ornithine carbamoyltransferase, catabolic	253.783	387.779	0.611642	1.92728	5e-05	0.000206	yes	gene113218	chr:5823715-5824726
nuoD	nuoD ,NADH dehydrogenase I chain C,D	195.938	299.326	0.611326	1.92848	0.0003	0.00108609	yes	gene108064	chr:2983962-2985744
dapF	dapF ,diaminopimelate epimerase	152.412	232.828	0.611287	2.20362	5e-05	0.000206	yes	gene113430	chr:5942744-5943575
PA4530	conserved hypothetical protein	606.25	925.112	0.609714	0.726858	0.1446	0.235419	no	gene111900	chr:5072694-5074372
moaB2	moaB2 ,molybdopterin biosynthetic protein B2	208.697	318.186	0.608457	1.13172	0.0236	0.0514103	no	gene108854	chr:3392267-3394021
PA2050	probable sigma-70 factor, ECF subfamily	14.0817	21.4692	0.608446	1.11927	0.0274	0.0581636	no	gene106880	chr:2244491-2245948
PA0325	probable permease of ABC transporter	19.7323	30.0804	0.608265	1.40868	0.00695	0.0178824	yes	gene103387	chr:364368-367129
gcvH1	gcvH1 ,glycine cleavage system protein H1	865.453	1318.78	0.607676	2.10876	5e-05	0.000206	yes	gene113302	chr:5871230-5871620
PA0461	conserved hypothetical protein	95.3178	145.177	0.606996	1.88068	5e-05	0.000206	yes	gene103659	chr:521629-523169
PA3709	probable major facilitator superfamily (MFS) transporter	18.9065	28.7958	0.606977	2.29477	5e-05	0.000206	yes	gene110236	chr:4152610-4154230
cdhB	cdhB ,CdhB, Carnitine dehydrogenase-related gene B	2.49614	3.79773	0.605439	0.948899	0.0581	0.110523	no	gene113654	chr:6063352-6063832
PA1024	NADH:quinone reductase	43.3313	65.8801	0.604434	2.27328	5e-05	0.000206	yes	gene104814	chr:1109881-1110868
aer2	aer2 ,aerotaxis transducer Aer2	83.853	127.488	0.604432	2.02565	0.0001	0.000393	yes	gene103085	chr:199599-201639
PA5227	conserved hypothetical protein	663.123	1007.53	0.603481	1.96725	5e-05	0.000206	yes	gene113328	chr:5883663-5884286
PA3435	conserved hypothetical protein	145.599	221.153	0.60304	2.28478	5e-05	0.000206	yes	gene109689	chr:3843652-3844105
accA	accA ,acetyl-coenzyme A carboxylase carboxyl transferase (alpha subunit)	396.876	602.669	0.602677	1.95617	0.00015	0.000574	yes	gene110097	chr:4074056-4075007
grxC	grxC ,GrxC	752.243	1142.13	0.602452	2.2677	5e-05	0.000206	yes	gene113128	chr:5777133-5777388
PA1398	hypothetical protein	146.897	222.941	0.601853	2.25604	5e-05	0.000206	yes	gene105564	chr:1519626-1519968
PA1643	conserved hypothetical protein	82.7579	125.555	0.601354	1.32034	0.0089	0.0221723	yes	gene106056	chr:1787249-1789393
PA5494	hypothetical protein	523.208	793.46	0.600774	2.2661	5e-05	0.000206	yes	gene113872	chr:6186602-6186893
opgH	opgH ,OpgH	104.524	158.498	0.600636	1.18402	0.01855	0.0419182	yes	gene113024	chr:5714269-5718425
PA1600	probable cytochrome c	11.799	17.8911	0.600583	2.1014	0.0001	0.000393	yes	gene105970	chr:1741938-1743240
magF	magF ,MagF	95.5338	144.788	0.599854	2.23887	5e-05	0.000206	yes	gene111812	chr:5017959-5018751
hemL	hemL ,glutamate-1-semialdehyde 2,1-aminomutase	170.361	258.189	0.599837	2.0302	5e-05	0.000206	yes	gene110774	chr:4457361-4458645
sdhC	sdhC ,succinate dehydrogenase (C subunit)	4592.83	6959.77	0.599656	1.08816	0.03395	0.0699865	no	gene105932	chr:1720743-1721492
PA4757	conserved hypothetical protein	139.812	211.724	0.598689	2.28258	5e-05	0.000206	yes	gene112378	chr:5343104-5343755
PA3295	probable HIT family protein	274.49	415.49	0.598063	2.24584	5e-05	0.000206	yes	gene109407	chr:3688878-3689316
PA0177	probable purine-binding chemotaxis protein	96.655	146.167	0.596704	0.921068	0.069	0.127216	no	gene103087	chr:201674-204066
shaF	shaF ,ShaF	82.1502	124.208	0.596421	0.495059	0.34285	0.470079	no	gene104884	chr:1142060-1147815
rhl	rhl ,ATP-dependent RNA helicase RhlB	165.05	249.546	0.596397	1.99468	5e-05	0.000206	yes	gene110542	chr:4321103-4322627
pctC	pctC ,chemotactic transducer PctC	45.4971	68.7806	0.596226	2.16953	5e-05	0.000206	yes	gene111452	chr:4831371-4833270
nppB	nppB ,NppB	45.8149	69.248	0.595957	2.27168	5e-05	0.000206	yes	gene106398	chr:1964681-1965764
ccoO1	ccoO1 ,Cytochrome c oxidase, cbb3-type, CcoO subunit	785.639	1187.33	0.595781	1.90913	0.0001	0.000393	yes	gene105876	chr:1690700-1691312
PA4630	hypothetical protein	141.525	213.854	0.595567	2.25873	5e-05	0.000206	yes	gene112108	chr:5197880-5198324
PA2757	hypothetical protein	7.23488	10.9245	0.594527	1.34165	0.00905	0.0224957	yes	gene108302	chr:3117749-3118193
PA0346	hypothetical protein	29.0812	43.8878	0.593733	1.76506	0.00075	0.00249016	yes	gene103429	chr:389333-389696
dnpA	dnpA ,de-N-acetylase involved in persistence, DnpA	59.3908	89.6237	0.593641	2.19594	5e-05	0.000206	yes	gene112874	chr:5619607-5621026
PA0478	probable N-acetyltransferase	31.2443	47.1341	0.59318	1.92843	0.00015	0.000574	yes	gene103693	chr:539230-539707
dguB	dguB ,DguB	15.0497	22.6963	0.592719	1.42125	0.00575	0.0151951	yes	gene113036	chr:5721891-5722242
PA2056	probable transcriptional regulator	31.1637	46.9695	0.591856	2.14497	5e-05	0.000206	yes	gene106892	chr:2249692-2250595
PA1763	hypothetical protein	20.2682	30.539	0.591436	2.17302	5e-05	0.000206	yes	gene106296	chr:1905796-1906822
PA1487	probable carbohydrate kinase	13.666	20.5815	0.59076	2.11534	5e-05	0.000206	yes	gene105742	chr:1613233-1614649
PA1372	hypothetical protein	355.563	535.045	0.589555	1.70152	0.0029	0.00828486	yes	gene105512	chr:1486265-1489095
wbpK	wbpK ,probable NAD-dependent epimerase/dehydratase WbpK	300.598	452.23	0.589225	2.01491	5e-05	0.000206	yes	gene109106	chr:3529507-3530458
tatC	tatC ,transport protein TatC	86.1847	129.625	0.588838	1.2209	0.0176	0.0399498	yes	gene113010	chr:5706813-5708743
pilW	pilW ,type 4 fimbrial biogenesis protein PilW	82.1857	123.565	0.58831	1.04345	0.03545	0.0726751	no	gene111950	chr:5098211-5100671
fadD1	fadD1 ,long-chain-fatty-acid--CoA ligase	192.377	289.019	0.587229	1.91885	0.0001	0.000393	yes	gene109415	chr:3695510-3697199
PA5504	D-methionine ABC transporter membrane protein	65.0102	97.6288	0.586641	1.24437	0.01555	0.0359412	yes	gene113892	chr:6195308-6196993
faoB	faoB ,fatty-acid oxidation complex beta-subunit	261.776	393.012	0.58624	1.93004	0.0002	0.00075	yes	gene108822	chr:3373253-3374429
PA2311	hypothetical protein	92.315	138.584	0.586121	1.03907	0.045	0.0892944	no	gene107402	chr:2549747-2549906
PA4070	probable transcriptional regulator	16.8353	25.273	0.586112	2.02595	5e-05	0.000206	yes	gene110960	chr:4547820-4548771
opdT	opdT ,tyrosine porin OpdT	5.0406	7.56552	0.585843	1.85661	0.00015	0.000574	yes	gene107788	chr:2822573-2823920
PA5146	hypothetical protein	87.7874	131.736	0.58556	1.5901	0.00105	0.00336193	yes	gene113162	chr:5793704-5797021
PA2553	probable acyl-CoA thiolase	38.2563	57.4041	0.585458	2.2135	5e-05	0.000206	yes	gene107884	chr:2885361-2886552
mucK	mucK ,cis,cis-muconate transporter MucK	6.02978	9.04633	0.585227	1.92306	5e-05	0.000206	yes	gene104804	chr:1104008-1105364
PA1069	hypothetical protein	106.136	159.044	0.58351	1.87752	0.0003	0.00108609	yes	gene104904	chr:1155583-1157878
pilR	pilR ,two-component response regulator PilR	63.034	94.4475	0.583383	2.12409	5e-05	0.000206	yes	gene111940	chr:5094984-5096322
PA2042	probable transporter (membrane subunit)	103.74	155.396	0.582971	2.14123	5e-05	0.000206	yes	gene106864	chr:2234079-2235309
hcpB	hcpB ,secreted protein Hcp	5.30283	7.93874	0.582147	1.31994	0.01055	0.0257755	yes	gene113408	chr:5932876-5933395
PA2698	probable hydrolase	29.3393	43.9219	0.582104	2.05646	5e-05	0.000206	yes	gene108182	chr:3050668-3051349
PA4699	hypothetical protein	177.799	266.151	0.582001	1.80941	0.0002	0.00075	yes	gene112258	chr:5276842-5277951
PA1564	conserved hypothetical protein	142.926	213.697	0.580296	1.90208	5e-05	0.000206	yes	gene105898	chr:1704521-1704761
PA2122	hypothetical protein	12.6023	18.841	0.580192	2.03044	5e-05	0.000206	yes	gene107024	chr:2333998-2335135
thrH	thrH ,homoserine kinase	109.58	163.807	0.580011	2.19533	5e-05	0.000206	yes	gene106284	chr:1896629-1897247
PA2654	probable chemotaxis transducer	63.7644	95.2792	0.57941	2.02992	0.0001	0.000393	yes	gene108094	chr:3003456-3005601
PA3465	conserved hypothetical protein	61.4029	91.7336	0.579143	2.11027	0.0001	0.000393	yes	gene109749	chr:3876195-3877911
PA4631	hypothetical protein	112.405	167.889	0.578796	2.07451	5e-05	0.000206	yes	gene112110	chr:5198333-5199359
PA5457	methyltransferase	51.327	76.6159	0.577926	0.554626	0.2705	0.391105	no	gene113798	chr:6145398-6151151
PA5245	conserved hypothetical protein	314.926	470.032	0.577744	2.0152	5e-05	0.000206	yes	gene113364	chr:5906625-5907294
aaaA	aaaA ,arginine-specific autotransporter of Pseudomonas aeruginosa, AaaA	22.1572	33.0637	0.577476	2.18208	5e-05	0.000206	yes	gene103393	chr:368461-370405
PA2274	hypothetical protein	20.4356	30.481	0.576827	1.64325	0.0008	0.00264043	yes	gene107328	chr:2503972-2504350
nrdJb	nrdJb ,class II (cobalamin-dependent) ribonucleotide-diphosphate reductase subunit, NrdJb	233.173	347.579	0.57594	2.03544	5e-05	0.000206	yes	gene113876	chr:6188165-6188855
liuA	liuA ,putative isovaleryl-CoA dehydrogenase	59.9685	89.3643	0.575494	2.11909	5e-05	0.000206	yes	gene106810	chr:2205189-2206353
PA4603	hypothetical protein	87.2145	129.936	0.575162	2.05488	0.00015	0.000574	yes	gene112054	chr:5162068-5162449
pilK	pilK ,methyltransferase PilK	143.479	213.737	0.574998	2.09992	5e-05	0.000206	yes	gene103561	chr:453238-454114
fliD	fliD ,flagellar capping protein FliD	659.629	982.282	0.574481	1.5395	0.0021	0.00623949	yes	gene104954	chr:1185059-1186484
fliC	fliC ,flagellin type B	2518.98	3750.49	0.57424	0.897396	0.0642	0.119955	no	gene104950	chr:1183057-1184524
aguB	aguB ,N-carbamoylputrescine amidohydrolase	8.157	12.1441	0.574146	1.79577	0.00085	0.00278728	yes	gene103323	chr:329992-330871
PA4983	probable two-component response regulator	33.7144	50.1555	0.573045	2.05794	5e-05	0.000206	yes	gene112836	chr:5598307-5599042
tse6	tse6 ,Tse6	56.2709	83.6517	0.572007	1.60545	0.0024	0.00700745	yes	gene102919	chr:113021-114595
PA5461	hypothetical protein	1359.9	2021.34	0.571815	1.97756	0.00025	0.000922	yes	gene113806	chr:6151621-6151939
fimV	fimV ,Motility protein FimV	308.196	458.083	0.57176	1.57537	0.0022	0.00649846	yes	gene109034	chr:3495445-3498205
nqrB	nqrB ,Na+-translocating NADH:ubiquinone oxidoreductase subunit Nrq2	144.661	214.905	0.571025	1.09776	0.0299	0.0626819	no	gene108792	chr:3352889-3356158
PA2555	probable AMP-binding enzyme	14.4337	21.4325	0.570356	2.07367	5e-05	0.000206	yes	gene107888	chr:2887356-2889024
pprB	pprB ,two-component response regulator, PprB	206.259	306.256	0.57028	1.96547	5e-05	0.000206	yes	gene111430	chr:4820531-4821359
cupE4	cupE4 ,Pilin assembly chaperone CupE4	16.5754	24.6045	0.569877	1.91047	0.0003	0.00108609	yes	gene112149	chr:5216763-5217552
PA5568	conserved hypothetical protein	174.45	258.877	0.569454	1.84749	0.00025	0.000922	yes	gene133892	chr:6261827-6263564
PA2541	probable CDP-alcohol phosphatidyltransferase	136.256	201.909	0.56738	2.1103	0.0001	0.000393	yes	gene107860	chr:2869391-2870027
PA4607	hypothetical protein	4953.73	7338.72	0.567015	1.20958	0.014	0.0327943	yes	gene112062	chr:5166190-5166697
PA3412	hypothetical protein	46.4562	68.8132	0.566813	1.56407	0.00185	0.00558006	yes	gene109643	chr:3819526-3819796
sspB	sspB ,stringent starvation protein B	460.293	681.422	0.565996	2.04579	0.00015	0.000574	yes	gene111692	chr:4961150-4961558
PA0940	hypothetical protein	152.677	226.009	0.565902	1.91018	5e-05	0.000206	yes	gene104642	chr:1030156-1030411
mexK	mexK ,MexK	19.7199	29.1892	0.56578	2.1176	5e-05	0.000206	yes	gene110171	chr:4116187-4119265
PA4455	probable permease of ABC transporter	126.025	186.52	0.56562	1.16973	0.0218	0.0479393	yes	gene111748	chr:4987284-4988891
nalC	nalC ,NalC	211.674	313.257	0.565505	1.883	0.00025	0.000922	yes	gene110260	chr:4166517-4167159
PA1369	hypothetical protein	283.914	420.014	0.56498	2.17735	5e-05	0.000206	yes	gene105506	chr:1483122-1483875
hisH2	hisH2 ,glutamine amidotransferase	330.098	488.228	0.564661	0.675404	0.2152	0.327386	no	gene109118	chr:3535215-3539124
PA1206	hypothetical protein	84.1683	124.401	0.563645	2.06558	5e-05	0.000206	yes	gene105180	chr:1305582-1306056
PA2550	probable acyl-CoA dehydrogenase	14.6324	21.6243	0.563487	1.98073	0.00015	0.000574	yes	gene107878	chr:2881753-2882983
aruI	aruI ,2-ketoarginine decarboxylase, AruI	9.04928	13.3674	0.562841	1.96373	5e-05	0.000206	yes	gene112824	chr:5587573-5589253
eno	eno ,enolase	648.817	958.053	0.562294	1.54956	0.002	0.00597746	yes	gene110089	chr:4068676-4069966
davD	davD ,glutaric semialdehyde dehydrogenase	76.3159	112.623	0.561448	2.01622	5e-05	0.000206	yes	gene103267	chr:299521-300973
nppA2	nppA2 ,NppA2	58.3862	86.1542	0.561293	1.49126	0.00305	0.00867777	yes	gene106400	chr:1965770-1969444
PA2737	conserved hypothetical protein	3177.29	4686.14	0.560606	1.91604	0.00035	0.00124923	yes	gene108262	chr:3099472-3099730
PA3501	hypothetical protein	45.6469	67.2843	0.559755	1.23659	0.01555	0.0359412	yes	gene109821	chr:3918250-3918469
PA4465	conserved hypothetical protein	321.192	473.364	0.559516	1.87424	0.0003	0.00108609	yes	gene111768	chr:4995228-4996089
PA3292	hypothetical protein	12.2869	18.1016	0.558998	1.31216	0.01425	0.0332819	yes	gene109401	chr:3684904-3686574
P13	P13 ,P13	272.409	401.012	0.557873	0.323733	0.57835	0.693034	no	gene302397	chr:3106918-3106994
PA0068	hypothetical protein	624.041	918.551	0.557719	0.621329	0.2163	0.328521	no	gene102869	chr:78709-81027
PA0401	noncatalytic dihydroorotase-like protein	117.428	172.749	0.556893	1.33404	0.00805	0.0203368	yes	gene103539	chr:443418-445691
PA4923	conserved hypothetical protein	75.7231	111.303	0.555693	2.10196	5e-05	0.000206	yes	gene112712	chr:5522385-5522973
PA1395	hypothetical protein	47.3826	69.6408	0.555575	1.81348	0.00045	0.00156209	yes	gene105558	chr:1516702-1517119
PA2299	probable transcriptional regulator	19.7457	29.0211	0.555564	1.02948	0.04255	0.0849779	no	gene107378	chr:2527742-2530213
cysD	cysD ,ATP sulfurylase small subunit	499.14	733.607	0.555563	1.74242	0.0013	0.00409412	yes	gene111724	chr:4976606-4977524
PA2582	hypothetical protein	582.443	856.018	0.555524	1.9022	5e-05	0.000206	yes	gene107946	chr:2918966-2919500
PA3632	conserved hypothetical protein	202.127	297.041	0.555402	0.914454	0.0689	0.127158	no	gene110083	chr:4066102-4067543
frr	frr ,ribosome recycling factor	634.367	932.16	0.555261	1.85941	0.0004	0.00140429	yes	gene110125	chr:4091670-4092228
glmS	glmS ,glucosamine--fructose-6-phosphate aminotransferase	66.1092	97.1252	0.554995	1.96302	0.00015	0.000574	yes	gene113982	chr:6243110-6244946
vfr	vfr ,transcriptional regulator Vfr	678.932	997.355	0.554839	1.83407	0.0002	0.00075	yes	gene104043	chr:706027-706672
PA3314	probable ATP-binding component of ABC transporter	114.152	167.594	0.554017	0.88224	0.0824	0.146958	no	gene109445	chr:3714914-3719205
PA1833	probable oxidoreductase	230.037	337.622	0.553543	1.90226	0.00025	0.000922	yes	gene106446	chr:1991511-1992504
PA2212	conserved hypothetical protein	7.49329	10.9878	0.552229	1.22056	0.01755	0.0398525	yes	gene107204	chr:2428851-2432139
PA5530	C5-dicarboxylate transporter	19.9947	29.2999	0.551277	2.03094	5e-05	0.000206	yes	gene113944	chr:6223173-6224481
tssK1	tssK1 ,TssK1	65.7969	96.3759	0.550653	1.92449	0.0002	0.00075	yes	gene102891	chr:96403-97738
PA3647	probable outer membrane protein precursor	888.465	1300.96	0.550188	1.08052	0.03165	0.065904	no	gene110113	chr:4083443-4085011
pheT	pheT ,phenylalanyl-tRNA synthetase, beta subunit	173.151	253.481	0.549852	1.74413	0.00015	0.000574	yes	gene108266	chr:3100115-3102494
fadH1	fadH1 ,2,4-dienoyl-CoA reductase FadH1	20.7507	30.3703	0.549505	2.06254	0.0001	0.000393	yes	gene108982	chr:3470763-3472803
phrS	phrS ,PhrS	7199.11	10523.9	0.547778	1.59446	0.00175	0.00531008	yes	gene302407	chr:3705308-3705521
fadD2	fadD2 ,long-chain-fatty-acid--CoA ligase	80.8685	118.208	0.547677	1.91932	0.0001	0.000393	yes	gene109417	chr:3697433-3699122
surA	surA ,peptidyl-prolyl cis-trans isomerase SurA	286.3	418.44	0.547493	0.584188	0.25345	0.37186	no	gene103927	chr:651496-656527
tse4	tse4 ,Tse4	120.852	176.614	0.547353	1.92812	0.0002	0.00075	yes	gene108336	chr:3132228-3132816
femR	femR ,sigma factor regulator, FemR	8.36447	12.2193	0.546817	1.00916	0.04665	0.0919785	no	gene106602	chr:2084475-2085929
PA1492	hypothetical protein	42.7566	62.4367	0.546246	1.70621	0.0006	0.00203335	yes	gene105752	chr:1619906-1620263
PA4784	probable transcriptional regulator	32.5338	47.4841	0.545505	1.83708	0.0001	0.000393	yes	gene112432	chr:5371799-5372267
tesA	tesA ,lysophospholipase A	140.381	204.795	0.54483	2.02998	5e-05	0.000206	yes	gene108508	chr:3208672-3209278
atuA	atuA ,expressed protein with apparent function in citronellol catabolism	14.2591	20.7977	0.544539	2.00508	0.0001	0.000393	yes	gene108568	chr:3237835-3239638
nqrF	nqrF ,Na+-translocating NADH:quinone oxidoreductase, subunit Nqr6	165.111	240.823	0.544539	1.34103	0.00755	0.0192132	yes	gene108784	chr:3350410-3352879
PA1096	hypothetical protein	3041.76	4436.44	0.544494	1.8216	0.00055	0.0018696	yes	gene104958	chr:1187008-1187305
pheS	pheS ,phenylalanyl-tRNA synthetase, alpha-subunit	235.301	343.119	0.544203	1.85078	0.00025	0.000922	yes	gene108268	chr:3102528-3103545
prlC	prlC ,oligopeptidase A	137.784	200.81	0.543424	1.64396	0.00135	0.00423482	yes	gene102867	chr:78709-81027
gshB	gshB ,glutathione synthetase	142.568	207.484	0.541347	1.91872	0.00015	0.000574	yes	gene103551	chr:448430-449384
PA5475	hypothetical protein	513.497	747.221	0.541178	1.70385	0.00055	0.0018696	yes	gene113834	chr:6165416-6165977
PA1459	probable methyltransferase	212.019	308.208	0.53971	1.8377	0.00055	0.0018696	yes	gene105686	chr:1589337-1590444
PA2223	hypothetical protein	91.8709	133.423	0.538326	2.00575	5e-05	0.000206	yes	gene107226	chr:2445544-2446564
PA3057	hypothetical protein	90.2026	130.97	0.537995	1.58479	0.00245	0.00714969	yes	gene108912	chr:3421424-3421655
himA	himA ,integration host factor, alpha subunit	5434.08	7888.98	0.537803	1.69255	0.001	0.00322783	yes	gene108264	chr:3099809-3100112
siaD	siaD ,SiaD	104.322	151.444	0.537741	2.00458	0.0001	0.000393	yes	gene103071	chr:192964-193672
hutH	hutH ,histidine ammonia-lyase	8.20404	11.9059	0.53727	1.79927	0.0003	0.00108609	yes	gene113066	chr:5739897-5741427
argG	argG ,argininosuccinate synthase	329.645	478.202	0.536706	1.69471	0.0008	0.00264043	yes	gene109869	chr:3944661-3945879
rhdA	rhdA ,thiosulfate:cyanide sulfurtransferase	76.87	111.505	0.536617	2.02916	5e-05	0.000206	yes	gene112782	chr:5561598-5562414
hemE	hemE ,uroporphyrinogen decarboxylase	96.9704	140.621	0.536194	1.93771	0.00015	0.000574	yes	gene112938	chr:5664989-5666057
dctA	dctA ,C4-dicarboxylate transport protein	7.33272	10.63	0.535723	1.76912	0.00065	0.00218683	yes	gene105134	chr:1284512-1285823
PA5149	conserved hypothetical protein	69.8603	101.268	0.535626	2.00487	0.00025	0.000922	yes	gene113168	chr:5797364-5798447
mucD	mucD ,serine protease MucD precursor	558.295	808.763	0.53469	1.53372	0.00265	0.00763727	yes	gene104282	chr:833948-835373
nqrC	nqrC ,Na+-translocating NADH:ubiquinone oxidoreductase subunit Nrq3	126.656	183.467	0.534609	0.741423	0.14005	0.229083	no	gene108790	chr:3352889-3356158
PA0064	hypothetical protein	93.5121	135.262	0.532536	1.99479	0.00015	0.000574	yes	gene102861	chr:76415-77399
cprS	cprS ,CprS	13.6395	19.7247	0.532206	1.51556	0.004	0.0110916	yes	gene108954	chr:3450837-3452801
PA1464	probable purine-binding chemotaxis protein	551.98	798.055	0.531872	1.86273	0.00015	0.000574	yes	gene105696	chr:1594086-1594566
PA5257	hypothetical protein	207.139	299.471	0.531818	1.20098	0.0169	0.0386286	yes	gene113388	chr:5918349-5920715
sodB	sodB ,superoxide dismutase	3970.13	5738.68	0.531534	1.17373	0.02185	0.0480303	yes	gene111570	chr:4893696-4894278
PA0389	hypothetical protein	83.6391	120.818	0.53059	2.00983	0.0001	0.000393	yes	gene103515	chr:430001-430622
argB	argB ,acetylglutamate kinase	253.361	365.98	0.530569	1.79252	0.00035	0.00124923	yes	gene113520	chr:5993790-5994696
gloA1	gloA1 ,lactoylglutathione lyase	302.805	437.323	0.530312	1.98412	5e-05	0.000206	yes	gene109867	chr:3944183-3944570
PA2846	probable transcriptional regulator	19.0957	27.5755	0.53014	1.84911	0.0002	0.00075	yes	gene108486	chr:3200649-3201504
PA5250	conserved hypothetical protein	94.6557	136.681	0.530049	2.0194	5e-05	0.000206	yes	gene113374	chr:5911261-5912020
spuI	spuI ,Glutamylpolyamine synthetase	92.6544	133.779	0.529924	1.86799	0.00015	0.000574	yes	gene103329	chr:333078-334455
aauS	aauS ,AauS	22.4812	32.4367	0.528907	1.97502	0.00015	0.000574	yes	gene105440	chr:1448547-1450449
PA2601	probable transcriptional regulator	29.6786	42.8171	0.528764	1.91318	5e-05	0.000206	yes	gene107986	chr:2944254-2945151
PA4394	conserved hypothetical protein	54.6691	78.8233	0.527898	1.97416	0.0001	0.000393	yes	gene111626	chr:4924246-4925083
PA1441	putative flagellar hook-length control protein FliK	139.358	200.892	0.527627	1.83743	0.0002	0.00075	yes	gene105650	chr:1570495-1571779
PA0096	hypothetical protein	65.3972	94.2545	0.527332	0.726276	0.15905	0.25514	no	gene102925	chr:117551-121324
PA4326	hypothetical protein	101.69	146.547	0.527187	1.88971	0.00015	0.000574	yes	gene111490	chr:4854594-4854978
PA1748	probable enoyl-CoA hydratase/isomerase	142.749	205.514	0.525753	1.94121	0.00015	0.000574	yes	gene106266	chr:1889322-1890012
PA3983	conserved hypothetical protein	212.387	305.591	0.524911	1.04659	0.0345	0.0709365	no	gene110786	chr:4461387-4463718
PA4023	probable transport protein	9.8474	14.1665	0.524665	1.83732	0.00055	0.0018696	yes	gene110866	chr:4504000-4505449
PA0556	hypothetical protein	101.241	145.618	0.524405	1.96051	5e-05	0.000206	yes	gene103849	chr:614467-614950
PA1397	probable two-component response regulator	43.5224	62.5817	0.523984	1.90152	0.0002	0.00075	yes	gene105562	chr:1518913-1519546
ccmC	ccmC ,heme exporter protein CcmC	178.006	255.905	0.52368	1.37855	0.00715	0.0183293	yes	gene105722	chr:1603670-1605087
PA3817	probable methyltransferase	86.3524	124.117	0.523398	1.01588	0.04635	0.0914842	no	gene110452	chr:4272800-4274350
PA0508	probable acyl-CoA dehydrogenase	37.4642	53.8402	0.523169	1.94322	0.0003	0.00108609	yes	gene103753	chr:569001-570780
PA0388	hypothetical protein	306.401	440.322	0.523138	1.03283	0.04425	0.0879943	no	gene103513	chr:428860-429870
fliI	fliI ,flagellum-specific ATP synthase FliI	70.2813	100.957	0.522526	1.29299	0.0111	0.0268366	yes	gene104974	chr:1195224-1197376
PA3926	probable major facilitator superfamily (MFS) transporter	13.8564	19.8991	0.522152	1.83285	0.00025	0.000922	yes	gene110672	chr:4401354-4402536
pauB3	pauB3 ,FAD-dependent oxidoreductase	20.633	29.6275	0.521982	1.91432	0.0001	0.000393	yes	gene108342	chr:3133709-3134993
corA	corA ,magnesium/cobalt transport protein	50.794	72.92	0.521658	1.96639	5e-05	0.000206	yes	gene113410	chr:5933687-5934668
PA2692	probable transcriptional regulator	43.3045	62.1537	0.521324	1.78555	0.00035	0.00124923	yes	gene108170	chr:3046420-3046945
PA4642	hypothetical protein	218.753	313.852	0.52078	1.86789	0.00025	0.000922	yes	gene112131	chr:5210705-5210996
PA1563	conserved hypothetical protein	47.0284	67.4651	0.520611	1.9603	5e-05	0.000206	yes	gene105896	chr:1703378-1704437
pdxA	pdxA ,pyridoxal phosphate biosynthetic protein PdxA	82.8461	118.836	0.520472	0.268141	0.578	0.693003	no	gene103925	chr:651496-656527
efp	efp ,translation elongation factor P	1342.88	1925.58	0.519963	1.62755	0.00175	0.00531008	yes	gene108496	chr:3204513-3205080
PA0550	conserved hypothetical protein	37.6894	54.0145	0.519187	0.311854	0.51755	0.64024	no	gene103837	chr:606159-609999
PA0324	probable permease of ABC transporter	18.303	26.2296	0.519112	0.949338	0.067	0.124145	no	gene103385	chr:364368-367129
mvaT	mvaT ,transcriptional regulator MvaT, P16 subunit	3330.31	4768.89	0.517994	1.57881	0.0014	0.00437196	yes	gene111468	chr:4843811-4844186
sadB	sadB ,SadB	166.936	238.931	0.517305	1.75807	0.0005	0.0017164	yes	gene113566	chr:6015140-6016550
wbpG	wbpG ,LPS biosynthesis protein WbpG	1129.17	1615.31	0.516544	1.66457	0.00445	0.012134	yes	gene109114	chr:3533947-3535081
PA0541	hypothetical protein	237.848	340.206	0.516368	1.91865	0.0001	0.000393	yes	gene103819	chr:599106-599565
PA0459	probable ClpA/B protease ATP binding subunit	140.406	200.709	0.515503	1.55899	0.00195	0.00585	yes	gene103655	chr:518082-520635
PA3123	conserved hypothetical protein	305.77	436.829	0.514621	1.96426	5e-05	0.000206	yes	gene109050	chr:3505864-3506242
PA2538	hypothetical protein	69.6033	99.4126	0.514272	0.909185	0.0689	0.127158	no	gene107854	chr:2865747-2867506
PA5208	conserved hypothetical protein	104.751	149.608	0.514224	1.8578	0.0002	0.00075	yes	gene113290	chr:5863033-5863711
PA3801	conserved hypothetical protein	437.729	625.134	0.514127	1.76463	0.00055	0.0018696	yes	gene110420	chr:4260398-4261043
PA4874	conserved hypothetical protein	504.115	719.722	0.513687	1.85496	0.0003	0.00108609	yes	gene112614	chr:5471625-5472042
PA1485	probable amino acid permease	4.88929	6.97867	0.513327	1.56887	0.002	0.00597746	yes	gene105738	chr:1610744-1612112
ackA	ackA ,acetate kinase	120.6	171.878	0.511153	1.79216	0.00025	0.000922	yes	gene104426	chr:911594-912779
PA2683	probable serine/threonine dehydratase, degradative	38.4037	54.7231	0.510905	1.92257	0.0001	0.000393	yes	gene108152	chr:3030435-3031398
PA4401	probable glutathione S-transferase	184.607	262.91	0.510113	1.91359	0.00025	0.000922	yes	gene111640	chr:4931745-4932381
PA1093	hypothetical protein	1075.45	1531	0.509536	1.79046	0.00065	0.00218683	yes	gene104952	chr:1184602-1184974
erdR	erdR ,response regulator ErdR	140.549	200.042	0.509231	1.89663	5e-05	0.000206	yes	gene110027	chr:4038387-4039041
cobD	cobD ,cobalamin biosynthetic protein CobD	15.661	22.29	0.509219	0.603095	0.2388	0.355138	no	gene105318	chr:1385669-1391861
PA3695	hypothetical protein	65.368	93.0357	0.5092	0.916199	0.0766	0.138612	no	gene110209	chr:4135451-4137938
dxr	dxr ,1-deoxy-d-xylulose 5-phosphate reductoisomerase	108.884	154.965	0.509151	0.863288	0.08535	0.151299	no	gene110119	chr:4088903-4091655
minE	minE ,cell division topological specificity factor MinE	4633.85	6590.51	0.508181	0.951587	0.06695	0.124135	no	gene109303	chr:3631617-3632684
PA2092	probable major facilitator superfamily (MFS) transporter	5.37631	7.64593	0.508075	0.973	0.06255	0.117187	no	gene106964	chr:2300675-2304215
wrbA	wrbA ,Trp repressor binding protein WrbA	210.51	299.277	0.507594	1.47161	0.00355	0.00997296	yes	gene104660	chr:1036578-1037525
fdhE	fdhE ,FdhE protein	15.5	22.0225	0.506706	1.74862	0.00065	0.00218683	yes	gene112484	chr:5395929-5396859
PA1418	probable sodium:solute symport protein	9.30517	13.2189	0.506493	1.74798	0.0006	0.00203335	yes	gene105604	chr:1542821-1544213
PA3315	probable permease of ABC transporter	25.8939	36.7759	0.50615	0.362876	0.48515	0.610467	no	gene109447	chr:3714914-3719205
PA5114	hypothetical protein	59.1058	83.8653	0.504774	1.37212	0.0067	0.0173434	yes	gene113098	chr:5756346-5761343
PA5097	probable amino acid permease	9.99693	14.1835	0.504658	1.74261	0.0008	0.00264043	yes	gene113064	chr:5738431-5739835
flgE	flgE ,flagellar hook protein FlgE	155.877	221.033	0.503851	1.68301	0.00075	0.00249016	yes	gene104926	chr:1165881-1167270
narL	narL ,two-component response regulator NarL	83.3304	118.145	0.503647	1.15204	0.02265	0.0494958	yes	gene110578	chr:4345009-4347534
PA0841	hypothetical protein	53.9466	76.4629	0.503226	1.91437	0.0003	0.00108609	yes	gene104436	chr:916345-917305
PA3124	probable transcriptional regulator	64.479	91.3232	0.502152	1.9028	0.00015	0.000574	yes	gene109052	chr:3506321-3507233
PA2121	probable transcriptional regulator	23.6451	33.4827	0.501874	1.80314	0.0004	0.00140429	yes	gene107022	chr:2332967-2333873
uppS	uppS ,undecaprenyl pyrophosphate synthetase	369.587	523.319	0.501778	1.15379	0.02045	0.0454553	yes	gene110123	chr:4088903-4091655
cysK	cysK ,cysteine synthase A	169.898	240.496	0.501341	1.74231	0.0004	0.00140429	yes	gene108204	chr:3062938-3063913
ccoN1	ccoN1 ,Cytochrome c oxidase, cbb3-type, CcoN subunit	471.541	667.32	0.500995	1.48697	0.0036	0.010088	yes	gene105878	chr:1691326-1692754
PA0666	conserved hypothetical protein	124.839	176.661	0.500922	1.79821	0.00035	0.00124923	yes	gene104071	chr:717634-718726
flgL	flgL ,flagellar hook-associated protein type 3 FlgL	116.967	165.502	0.500743	1.75091	0.00035	0.00124923	yes	gene104940	chr:1174239-1175559
PA1579	hypothetical protein	850.104	1202.54	0.500379	1.62383	0.0012	0.0038137	yes	gene105928	chr:1718385-1718994
trxA	trxA ,thioredoxin	4442.41	6282.69	0.500038	1.5319	0.0017	0.00518947	yes	gene113354	chr:5900368-5900695
cysE	cysE ,O-acetylserine synthase	154.925	219.092	0.499966	1.38175	0.00455	0.0123703	yes	gene110450	chr:4272800-4274350
PA5029	probable transcriptional regulator	19.5598	27.6532	0.499553	1.78574	0.00045	0.00156209	yes	gene112928	chr:5659275-5660181
tolB	tolB ,TolB protein	221.991	313.475	0.497847	1.22571	0.01455	0.0338689	yes	gene104706	chr:1055008-1057347
PA0314	L-cysteine transporter of ABC system FliY	117.708	166.179	0.497527	1.83092	0.00035	0.00124923	yes	gene103365	chr:353690-354461
PA0655	hypothetical protein	276.132	389.834	0.497503	1.7583	0.0006	0.00203335	yes	gene104049	chr:708534-709182
cobP	cobP ,cobinamide kinase	26.9324	38.0152	0.497232	0.475811	0.3516	0.479478	no	gene105324	chr:1385669-1391861
trxB1	trxB1 ,thioredoxin reductase 1	258.495	364.647	0.496363	1.67955	0.00075	0.00249016	yes	gene108018	chr:2959467-2960418
tagT1	tagT1 ,TagT1	37.7107	53.0832	0.49328	0.416902	0.42295	0.552424	no	gene102879	chr:83379-90098
PA1772	probable methyltransferase	518.135	728.861	0.492316	1.71933	0.0004	0.00140429	yes	gene106314	chr:1917598-1918087
PA3516	probable lyase	10.0999	14.1998	0.491526	1.298	0.01115	0.0269225	yes	gene109851	chr:3931865-3934750
PA1138	probable transcriptional regulator	12.521	17.6005	0.491267	1.6346	0.0013	0.00409412	yes	gene105044	chr:1229343-1230219
pilG	pilG ,twitching motility protein PilG	1841.78	2588.66	0.491102	1.6361	0.00125	0.00395455	yes	gene103553	chr:449638-450046
blc	blc ,outer membrane lipoprotein Blc	181.352	254.86	0.490914	1.5305	0.00275	0.00789685	yes	gene113084	chr:5750960-5751784
PA4737	hypothetical protein	364.259	511.779	0.490557	1.33338	0.0089	0.0221723	yes	gene112334	chr:5321845-5322450
rimK	rimK ,ribosomal protein S6 modification protein	43.0018	60.3848	0.489788	1.85392	0.0003	0.00108609	yes	gene113268	chr:5849142-5850048
PA0171	hypothetical protein	91.0218	127.691	0.488372	1.86708	0.0003	0.00108609	yes	gene103075	chr:194205-194748
cobM	cobM ,precorrin-3 methylase	22.808	31.9948	0.488299	1.24154	0.0165	0.037901	yes	gene108692	chr:3307084-3308262
cdsA	cdsA ,phosphatidate cytidylyltransferase	104.114	145.989	0.487702	0.647163	0.2073	0.317712	no	gene110121	chr:4088903-4091655
PA1650	probable transporter	81.9757	114.945	0.487677	1.86444	0.0003	0.00108609	yes	gene106070	chr:1797057-1797951
xseB	xseB ,exodeoxyribonuclease VII small subunit	303.603	425.648	0.487476	0.645666	0.20535	0.314896	no	gene110904	chr:4525311-4526438
nfxB	nfxB ,transcriptional regulator NfxB	73.99	103.68	0.486739	1.80465	0.0002	0.00075	yes	gene112048	chr:5155560-5156124
ftsZ	ftsZ ,cell division protein FtsZ	1365.22	1912.5	0.486321	1.20879	0.0188	0.0423799	yes	gene111652	chr:4939299-4940484
PA1095	hypothetical protein	1305.16	1827.66	0.485779	1.66638	0.00135	0.00423482	yes	gene104956	chr:1186605-1186986
fdxA	fdxA ,ferredoxin I	1716.17	2402.23	0.485178	1.66568	0.001	0.00322783	yes	gene110061	chr:4057158-4057482
PA1013.1	tRNA-Ser	13923.9	19480.1	0.484434	1.66629	0.00095	0.00308252	yes	gene104792	chr:1096866-1096956
PA4164	hypothetical protein	192.522	269.275	0.484053	1.77679	0.0004	0.00140429	yes	gene111148	chr:4660220-4660547
PA2875	conserved hypothetical protein	49.4395	69.1232	0.483504	1.0581	0.03775	0.0766565	no	gene108546	chr:3224613-3229254
PA0223	probable dihydrodipicolinate synthetase	7.13204	9.9704	0.483335	1.47346	0.0042	0.0115656	yes	gene103181	chr:252912-253794
PA0421	hypothetical protein	133.002	185.854	0.48272	1.65159	0.00075	0.00249016	yes	gene103579	chr:468409-469900
PA3508	probable transcriptional regulator	12.4113	17.3335	0.481903	0.9048	0.0725	0.132571	no	gene109835	chr:3922083-3926238
PA5472	hypothetical protein	98.7325	137.848	0.48148	1.79822	0.00035	0.00124923	yes	gene113828	chr:6161066-6161867
PA0818	hypothetical protein	37.9702	53.0102	0.481404	1.41637	0.0062	0.0162226	yes	gene104386	chr:895395-895668
PA0943	hypothetical protein	308.139	429.766	0.479969	0.953589	0.0567	0.108155	no	gene104648	chr:1031385-1033824
dnr	dnr ,transcriptional regulator Dnr	99.3053	138.461	0.479533	1.78543	0.00045	0.00156209	yes	gene103791	chr:585979-586663
lhpK	lhpK ,D-hydroxyproline epimerase, LhpK	5.52745	7.70536	0.479249	1.39005	0.0057	0.0150772	yes	gene105278	chr:1363438-1364473
PA3341	probable transcriptional regulator	383.7	534.825	0.479088	1.73646	0.0009	0.00293568	yes	gene109499	chr:3752043-3752478
fgtA	fgtA ,flagellar glycosyl transferase, FgtA	76.7326	106.952	0.479051	1.30928	0.0089	0.0221723	yes	gene104948	chr:1176379-1182697
PA5135	conserved hypothetical protein	52.0147	72.4667	0.478399	0.56679	0.263	0.382845	no	gene113140	chr:5782277-5784361
PA0735	hypothetical protein	37.9161	52.8243	0.47839	1.16147	0.02025	0.0450828	yes	gene104221	chr:802259-804148
pssA	pssA ,phosphatidylserine synthase	387.354	539.615	0.478276	1.63236	0.0013	0.00409412	yes	gene112246	chr:5271484-5272300
cheY	cheY ,two-component response regulator CheY	596.501	830.789	0.477958	1.73802	0.0005	0.0017164	yes	gene105680	chr:1585639-1586014
ppk	ppk ,polyphosphate kinase	299.693	417.35	0.477774	1.11606	0.0269	0.0572769	no	gene113358	chr:5900878-5904596
cobV	cobV ,cobalamin (5'-phosphate) synthase	14.9275	20.7805	0.477258	1.24215	0.017	0.0388253	yes	gene105330	chr:1391863-1394069
PA1088	hypothetical protein	147.507	205.281	0.476818	1.74567	0.0004	0.00140429	yes	gene104942	chr:1175613-1176375
PA1618	conserved hypothetical protein	201.64	280.581	0.476635	1.79256	0.0003	0.00108609	yes	gene106006	chr:1762432-1762870
PA4292	probable phosphate transporter	48.7015	67.6445	0.474005	1.75178	0.00025	0.000922	yes	gene111422	chr:4815042-4816512
PA4577	hypothetical protein	256.945	356.757	0.473481	1.73355	0.0007	0.00234372	yes	gene112000	chr:5125604-5125931
PA0387	conserved hypothetical protein	367.042	509.504	0.473149	1.26227	0.0098	0.0241551	yes	gene103511	chr:428860-429870
gdhA	gdhA ,glutamate dehydrogenase	280.141	388.716	0.47256	1.53082	0.0025	0.00727273	yes	gene112024	chr:5137416-5138754
cmpX	cmpX ,conserved cytoplasmic membrane protein, CmpX protein	169.045	234.434	0.471773	1.69419	0.00065	0.00218683	yes	gene106320	chr:1919578-1920403
cbcW	cbcW ,CbcW	87.4988	121.33	0.471604	1.79944	0.00035	0.00124923	yes	gene113638	chr:6054593-6055433
algP	algP ,alginate regulatory protein AlgP	2108.73	2923.81	0.471479	1.09673	0.03025	0.063249	no	gene113380	chr:5915042-5916101
motC	motC ,MotC	147.872	204.872	0.47038	1.74685	0.00065	0.00218683	yes	gene105688	chr:1590532-1591273
PA1035	hypothetical protein	167.751	232.339	0.469909	1.79024	0.00055	0.0018696	yes	gene104836	chr:1123355-1123850
arcA	arcA ,arginine deiminase	282.574	391.328	0.469748	1.46832	0.00355	0.00997296	yes	gene113216	chr:5822379-5823636
gshA	gshA ,glutamate--cysteine ligase	75.3289	104.296	0.469412	1.6804	0.0011	0.00350991	yes	gene113280	chr:5856531-5858115
PA0739	probable transcriptional regulator	23.7485	32.8732	0.469075	1.65638	0.0009	0.00293568	yes	gene104229	chr:805787-806702
PA4404	hypothetical protein	100.667	139.305	0.468658	1.7294	0.0006	0.00203335	yes	gene111646	chr:4936749-4937673
PA0817	probable ring-cleaving dioxygenase	20.9286	28.949	0.468035	1.42546	0.00515	0.0137928	yes	gene104384	chr:894951-895377
PA5503	probable ATP-binding component of ABC transporter	69.1046	95.4874	0.466528	1.28237	0.01085	0.0263581	yes	gene113890	chr:6195308-6196993
PA5187	probable acyl-CoA dehydrogenase	21.2587	29.3714	0.466359	1.75819	0.00085	0.00278728	yes	gene113248	chr:5839104-5840895
PA3202	conserved hypothetical protein	940.875	1299.53	0.46592	1.69853	0.00095	0.00308252	yes	gene109217	chr:3593732-3594032
PA5279	conserved hypothetical protein	256.349	354.008	0.465671	1.64953	0.00085	0.00278728	yes	gene113432	chr:5943605-5944307
PA0120	probable transcriptional regulator	41.7567	57.6569	0.465486	1.67352	0.0007	0.00234372	yes	gene102973	chr:140215-140902
mexI	mexI ,probable Resistance-Nodulation-Cell Division (RND) efflux transporter	12.1555	16.7821	0.465307	1.28323	0.0101	0.0248177	yes	gene111234	chr:4707534-4712084
PA2754	conserved hypothetical protein	317.587	437.691	0.46276	1.70492	0.0008	0.00264043	yes	gene108296	chr:3115303-3115633
PA2097	probable flavin-binding monooxygenase	10.9638	15.1091	0.462675	1.61645	0.0012	0.0038137	yes	gene106974	chr:2307956-2309432
recG	recG ,ATP-dependent DNA helicase RecG	90.9908	125.388	0.462609	1.13107	0.027	0.0574459	no	gene113564	chr:6012046-6015051
PA4396	two-component response regulator	23.9893	33.048	0.462173	1.70148	0.00075	0.00249016	yes	gene111630	chr:4925898-4926999
pcaC	pcaC ,gamma-carboxymuconolactone decarboxylase	62.028	85.3881	0.461115	1.56918	0.0015	0.00464775	yes	gene103199	chr:261980-262382
flgC	flgC ,flagellar basal-body rod protein FlgC	165.195	227.403	0.461081	1.73445	0.00075	0.00249016	yes	gene104922	chr:1164687-1165128
sltB2	sltB2 ,SltB2	112.346	154.649	0.461053	1.65301	0.00125	0.00395455	yes	gene105110	chr:1270971-1272168
PA3506	probable decarboxylase	6.9724	9.5973	0.460973	0.987156	0.05005	0.0975765	no	gene109831	chr:3922083-3926238
lrp	lrp ,leucine-responsive regulatory protein	159.447	219.412	0.460561	1.73085	0.0004	0.00140429	yes	gene113490	chr:5977122-5977611
lgt	lgt ,prolipoprotein diacylglyceryl transferase	103.276	142.105	0.460444	1.74675	0.00085	0.00278728	yes	gene103419	chr:383726-384527
PA4787	probable transcriptional regulator	234.782	322.934	0.459918	1.60062	0.0012	0.0038137	yes	gene112438	chr:5375589-5376591
PA5455	putative glycosyltransferase	107.877	148.301	0.459142	1.00748	0.0459	0.0907246	no	gene113794	chr:6145398-6151151
stp1	stp1 ,Stp1	30.5347	41.9758	0.45911	0.551816	0.2784	0.399931	no	gene106110	chr:1819073-1824315
mutY	mutY ,A / G specific adenine glycosylase	101.272	139.206	0.458986	0.813835	0.1042	0.178849	no	gene113164	chr:5793704-5797021
PA2922	probable hydrolase	3.03965	4.1778	0.458839	1.19428	0.01965	0.0439932	yes	gene108640	chr:3277408-3278578
flgJ	flgJ ,flagellar protein FlgJ	82.3056	113.112	0.458689	1.67998	0.00065	0.00218683	yes	gene104936	chr:1170941-1172144
flgH	flgH ,flagellar L-ring protein precursor FlgH	110.684	152.068	0.458273	1.69116	0.00085	0.00278728	yes	gene104932	chr:1169114-1169810
PA3759	probable aminotransferase	15.9071	21.8477	0.457809	1.19251	0.01985	0.0442985	yes	gene110336	chr:4208167-4210278
glnK	glnK ,nitrogen regulatory protein P-II 2	1755.18	2409.58	0.457158	1.56302	0.00205	0.00610722	yes	gene113450	chr:5952482-5952821
tssL1	tssL1 ,TssL1	48.4346	66.4838	0.456965	1.67367	0.0009	0.00293568	yes	gene102889	chr:95047-96397
PA1527	conserved hypothetical protein	72.5886	99.5854	0.456192	1.51368	0.00285	0.00815039	yes	gene105822	chr:1661411-1664900
atuR	atuR ,putative repressor of atu genes	103.373	141.804	0.456037	1.73425	0.0004	0.00140429	yes	gene108566	chr:3236958-3237555
PA2581	hypothetical protein	177.105	242.877	0.45562	1.53805	0.00275	0.00789685	yes	gene107942	chr:2917171-2918212
wspE	wspE ,probable chemotaxis sensor/effector fusion protein	45.7326	62.7067	0.455396	0.866972	0.0821	0.146559	no	gene110226	chr:4144938-4150711
PA1655	probable glutathione S-transferase	86.4226	118.399	0.454177	1.71299	0.00055	0.0018696	yes	gene106080	chr:1801850-1802453
-	NA	4795.14	6566.57	0.453566	1.27971	0.01305	0.0309202	yes	gene15122508	chr:5836428-5836685
folE1	folE1 ,GTP cyclohydrolase I precursor	92.9038	127.213	0.453432	1.727	0.0005	0.0017164	yes	gene109695	chr:3845774-3846335
ndh	ndh ,NADH dehydrogenase	78.1921	106.903	0.451211	1.63552	0.0011	0.00350991	yes	gene111916	chr:5077769-5079077
holA	holA ,DNA polymerase III, delta subunit	152.165	208.023	0.451108	1.59551	0.0011	0.00350991	yes	gene110798	chr:4470273-4471311
PA1230	hypothetical protein	6.3485	8.67668	0.450728	0.463942	0.496	0.620613	no	gene105228	chr:1331516-1331714
PA4029	conserved hypothetical protein	65.6141	89.6583	0.450433	1.69235	0.0005	0.0017164	yes	gene110878	chr:4510970-4511636
tufB	tufB ,elongation factor Tu	509.306	695.762	0.450062	1.37628	0.0075	0.0191209	yes	gene111376	chr:4784315-4785509
pepN	pepN ,aminopeptidase N	103.231	141.007	0.449888	1.48601	0.00265	0.00763727	yes	gene108964	chr:3460379-3463037
parC	parC ,topoisomerase IV subunit A	105.975	144.685	0.449195	1.50124	0.0027	0.00776128	yes	gene112798	chr:5572221-5574486
cysB	cysB ,transcriptional regulator CysB	318.077	434.207	0.44901	1.48275	0.0032	0.00908135	yes	gene106278	chr:1894248-1895223
PA1467	hypothetical protein	27.5486	37.6062	0.448992	1.63504	0.00105	0.00336193	yes	gene105702	chr:1595826-1596798
PA2063	hypothetical protein	29.6044	40.399	0.448506	1.67767	0.0007	0.00234372	yes	gene106906	chr:2260861-2262085
aauR	aauR ,AauR	27.1561	37.0493	0.448169	1.67839	0.00075	0.00249016	yes	gene105438	chr:1447225-1448503
vgrG4a	vgrG4a ,VgrG4a	4.05596	5.53065	0.447406	1.45758	0.00375	0.0104662	yes	gene109405	chr:3686583-3688650
masA	masA ,enolase-phosphatase E-1	112.174	152.946	0.447283	1.67742	0.00085	0.00278728	yes	gene106140	chr:1834392-1835142
hsiA2	hsiA2 ,HsiA2	55.1685	75.2156	0.447188	1.63056	0.00125	0.00395455	yes	gene106082	chr:1803625-1805182
PA3317	hypothetical protein	78.1702	106.567	0.447069	1.6622	0.00065	0.00218683	yes	gene109451	chr:3719328-3720057
PA5275	conserved hypothetical protein	156.643	213.43	0.446288	1.60751	0.00135	0.00423482	yes	gene113424	chr:5940746-5941082
PA4685	hypothetical protein	0.334273	0.455443	0.446244	0	1	1	no	gene112221	chr:5252757-5257584
PA0797	probable transcriptional regulator	21.2516	28.946	0.445791	1.5283	0.0025	0.00727273	yes	gene104344	chr:875112-875835
ospR	ospR ,OspR	113.001	153.913	0.445779	1.02931	0.0407	0.081841	no	gene108444	chr:3179468-3180442
ygbP	ygbP ,4-diphosphocytidyl-2-C-methylerythritol synthase	58.4421	79.5984	0.44573	1.66787	0.0014	0.00437196	yes	gene110085	chr:4067603-4068308
nalD	nalD ,NalD	117.278	159.697	0.445401	1.4831	0.0035	0.0098474	yes	gene109967	chr:4006509-4007324
PA0358	hypothetical protein	60.6015	82.5012	0.445061	1.63123	0.0014	0.00437196	yes	gene103453	chr:402019-402598
PA3481	conserved hypothetical protein	124.66	169.648	0.444543	1.58399	0.00185	0.00558006	yes	gene109781	chr:3894098-3895193
PA4793	hypothetical protein	100.052	136.143	0.444376	1.68589	0.0008	0.00264043	yes	gene112450	chr:5380579-5381143
dapD	dapD ,tetrahydrodipicolinate succinylase	180.266	245.24	0.444066	1.54968	0.0019	0.00572158	yes	gene110151	chr:4104744-4105779
mexH	mexH ,probable Resistance-Nodulation-Cell Division (RND) efflux membrane fusion protein precursor	24.5735	33.4227	0.443728	1.61972	0.00155	0.00477345	yes	gene111232	chr:4706409-4707522
PA4736	hypothetical protein	290.698	395.308	0.443459	1.14295	0.03255	0.0675255	no	gene112332	chr:5321845-5322450
flgD	flgD ,flagellar basal-body rod modification protein FlgD	160.197	217.716	0.442603	1.64351	0.0015	0.00464775	yes	gene104924	chr:1165140-1165854
holB	holB ,DNA polymerase III, delta prime subunit	73.3946	99.6898	0.441772	1.29452	0.01	0.0245936	yes	gene108718	chr:3320063-3321675
PA0736	hypothetical protein	36.2865	49.2859	0.44174	1.20103	0.01845	0.0417261	yes	gene104223	chr:802259-804148
tssC1	tssC1 ,TssC1	289.518	393.174	0.441512	1.33401	0.0077	0.0195413	yes	gene102901	chr:101777-103274
PA4806	probable transcriptional regulator	27.7441	37.6537	0.440612	1.56443	0.00195	0.00585	yes	gene112478	chr:5391835-5392519
epd	epd ,D-erythrose 4-phosphate dehydrogenase	84.6932	114.895	0.439992	1.61386	0.0017	0.00518947	yes	gene103839	chr:610213-611275
PA1240	probable enoyl-CoA hydratase/isomerase	8.75511	11.8715	0.439303	1.28616	0.01215	0.0290473	yes	gene105248	chr:1341850-1342648
PA0385	hypothetical protein	66.2375	89.7939	0.43897	1.45728	0.0044	0.012033	yes	gene103507	chr:427181-427505
glyS	glyS ,glycyl-tRNA synthetase beta chain	145.286	196.954	0.43896	1.11667	0.0242	0.052471	no	gene134026	chr:10433-13435
PA3638	conserved hypothetical protein	32.791	44.4435	0.438673	1.67972	0.00105	0.00336193	yes	gene110095	chr:4072658-4073987
PA1243	probable sensor/response regulator hybrid	32.5706	44.0954	0.43706	1.59647	0.00155	0.00477345	yes	gene105254	chr:1345247-1347824
pslO	pslO ,hypothetical protein	46.5591	63.0229	0.436813	1.31589	0.0106	0.025875	yes	gene107270	chr:2472103-2472409
PA3399	hypothetical protein	301.43	407.587	0.435283	1.68118	0.0011	0.00350991	yes	gene109617	chr:3804544-3804886
PA1068	probable heat shock protein (hsp90 family)	61.8725	83.651	0.435086	1.51249	0.0021	0.00623949	yes	gene104902	chr:1153636-1155547
mdpA	mdpA ,metallo-dipeptidase aeruginosa, MdpA	104.248	140.932	0.43498	1.56505	0.0024	0.00700745	yes	gene111834	chr:5034859-5036077
PA5188	probable 3-hydroxyacyl-CoA dehydrogenase	23.9045	32.3113	0.434753	1.60323	0.0015	0.00464775	yes	gene113250	chr:5840896-5842132
PA2112	conserved hypothetical protein	5.40733	7.30651	0.434267	0.810429	0.1133	0.192216	no	gene107004	chr:2321129-2323521
PA0477	probable transcriptional regulator	16.6445	22.4889	0.434171	1.50626	0.00225	0.00663208	yes	gene103691	chr:538216-539143
msrA	msrA ,peptide methionine sulfoxide reductase	235.809	318.39	0.433175	1.54753	0.0023	0.00675087	yes	gene112906	chr:5643802-5644450
dguR	dguR ,DguR	49.8411	67.2866	0.432984	1.63832	0.0013	0.00409412	yes	gene113040	chr:5723629-5724538
PA0758	hypothetical protein	92.5524	124.867	0.432053	1.60834	0.00155	0.00477345	yes	gene104266	chr:826462-827299
pilZ	pilZ ,type 4 fimbrial biogenesis protein PilZ	243.11	327.72	0.430856	1.61673	0.00105	0.00336193	yes	gene108716	chr:3319673-3320030
PA3224	hypothetical protein	335.557	451.954	0.429621	1.64548	0.0014	0.00437196	yes	gene109261	chr:3612041-3612359
PA0121	hypothetical protein	42.2903	56.9446	0.429233	1.55534	0.00195	0.00585	yes	gene102975	chr:141002-141737
desA	desA ,delta-9 fatty acid desaturase, DesA	303.849	409.048	0.428918	1.39354	0.00555	0.0147295	yes	gene103309	chr:320765-321944
bcp	bcp ,bacterioferritin comigratory protein	440.946	593.593	0.428871	1.53767	0.0023	0.00675087	yes	gene104780	chr:1092024-1092498
PA0097	hypothetical protein	34.3111	46.1845	0.428732	0.775913	0.12915	0.214403	no	gene102927	chr:117551-121324
bfmR	bfmR ,BfmR	22.8284	30.7114	0.427944	1.04774	0.0379	0.0768489	no	gene111022	chr:4585148-4587190
PA1143	hypothetical protein	3.68976	4.96344	0.427812	0.954496	0.0644	0.120288	no	gene105054	chr:1234094-1234748
betT2	betT2 ,BetT2	72.7152	97.8159	0.427812	1.51912	0.0026	0.00752042	yes	gene113456	chr:5955179-5957165
PA1228	hypothetical protein	32.6977	43.9676	0.427254	1.23211	0.01455	0.0338689	yes	gene105224	chr:1330116-1330467
nrdG	nrdG ,class III (anaerobic) ribonucleoside-triphosphate reductase activating protein, 'activase', NrdG	30.1632	40.5463	0.426782	1.4794	0.004	0.0110916	yes	gene106618	chr:2093443-2094142
mexG	mexG ,hypothetical protein	53.4955	71.8958	0.426489	1.49678	0.00345	0.00973131	yes	gene111230	chr:4705955-4706402
PA3626	conserved hypothetical protein	109.842	147.618	0.426434	0.799988	0.1121	0.190355	no	gene110071	chr:4060624-4062899
PA3269	probable transcriptional regulator	35.4628	47.6573	0.426389	1.56815	0.00215	0.00636766	yes	gene109355	chr:3658247-3659102
PA2992	hypothetical protein	401.948	539.939	0.425787	0.317066	0.54475	0.665644	no	gene108780	chr:3350410-3352879
PA1012	conserved hypothetical protein	249.108	334.522	0.425327	0.666921	0.18735	0.291794	no	gene104788	chr:1094146-1096034
vacJ	vacJ ,VacJ	333.816	447.95	0.424283	1.45783	0.0027	0.00776128	yes	gene108388	chr:3156859-3157564
PA3882	hypothetical protein	80.4972	108.017	0.424251	1.6084	0.00155	0.00477345	yes	gene110584	chr:4348665-4349415
PA5096	probable binding protein component of ABC transporter	13.046	17.5022	0.423929	1.41082	0.00445	0.012134	yes	gene113062	chr:5737345-5738314
PA2552	probable acyl-CoA dehydrogenase	42.283	56.7189	0.423752	1.60132	0.0016	0.00491927	yes	gene107882	chr:2884205-2885333
PA5195	probable heat shock protein	109.783	147.098	0.422125	1.5244	0.00335	0.00947324	yes	gene113264	chr:5847971-5848367
PA4013	conserved hypothetical protein	103.67	138.885	0.421896	1.37762	0.0067	0.0173434	yes	gene110846	chr:4493214-4494335
PA3865	probable amino acid binding protein	46.8178	62.7078	0.421589	1.56674	0.00195	0.00585	yes	gene110550	chr:4325603-4326395
motD	motD ,MotD	84.9223	113.743	0.421558	1.57152	0.00125	0.00395455	yes	gene105690	chr:1591285-1592176
PA3765	hypothetical protein	36.1063	48.3486	0.421224	1.44763	0.0043	0.0118001	yes	gene110348	chr:4221212-4221797
PA3793	hypothetical protein	308.381	412.935	0.421202	1.56584	0.00165	0.00505903	yes	gene110404	chr:4252676-4253009
PA0400	probable cystathionine gamma-lyase	105.252	140.928	0.421116	0.931819	0.0653	0.121561	no	gene103537	chr:440637-443192
alpR	alpR ,lysis phenotype repressor, AlpR	37.6818	50.4494	0.42097	1.51291	0.0023	0.00675087	yes	gene104572	chr:991829-992543
pctA	pctA ,chemotactic transducer PctA	68.3259	91.4731	0.420914	1.46648	0.0031	0.00881103	yes	gene111456	chr:4835263-4837153
PA5108	hypothetical protein	424.176	567.683	0.420424	0.740162	0.1438	0.234322	no	gene113086	chr:5750960-5751784
pcaD	pcaD ,beta-ketoadipate enol-lactone hydrolase	30.2518	40.4864	0.420419	1.50958	0.00355	0.00997296	yes	gene103197	chr:261178-261970
PA3539	conserved hypothetical protein	91.751	122.768	0.42014	1.57693	0.00175	0.00531008	yes	gene109897	chr:3961143-3961923
gmd	gmd ,GDP-mannose 4,6-dehydratase	199.054	266.289	0.419836	1.11897	0.0246	0.0532347	no	gene113790	chr:6143108-6144991
prtR	prtR ,transcriptional regulator PrtR	101.328	135.495	0.419204	1.59402	0.00185	0.00558006	yes	gene103961	chr:673190-673961
PA3273	hypothetical protein	12.7937	17.106	0.419069	1.06114	0.0354	0.0725993	no	gene109363	chr:3667923-3668761
PA0567	conserved hypothetical protein	643.078	859.788	0.418987	1.41492	0.00535	0.014294	yes	gene103871	chr:622725-622884
PA4796	hypothetical protein	78.712	105.194	0.418399	0.983909	0.05575	0.106636	no	gene112456	chr:5381144-5382458
PA5115	conserved hypothetical protein	47.1181	62.9594	0.41814	1.4722	0.00395	0.0109694	yes	gene113100	chr:5761481-5762066
tatB	tatB ,translocation protein TatB	395.664	528.383	0.417309	1.03219	0.0408	0.0819237	no	gene113008	chr:5706813-5708743
PA3173	probable short-chain dehydrogenase	94.1283	125.685	0.417112	1.56987	0.00195	0.00585	yes	gene109159	chr:3563545-3564286
P26	P26 ,P26	78912.6	105300	0.416176	1.37389	0.0063	0.0164687	yes	gene191119	chr:4780767-4780833
PA4654	probable major facilitator superfamily (MFS) transporter	5.35548	7.14595	0.41611	1.28526	0.0121	0.0289526	yes	gene112155	chr:5220886-5222260
trkA	trkA ,potassium uptake protein TrkA	51.4922	68.686	0.415663	1.53804	0.00235	0.00688311	yes	gene134044	chr:17365-18739
PA3728	hypothetical protein	61.8064	82.439	0.415572	1.33676	0.00705	0.0181063	yes	gene110274	chr:4173885-4179126
wbpL	wbpL ,glycosyltransferase WbpL	271.156	361.536	0.415015	1.46144	0.0054	0.0143931	yes	gene109104	chr:3528427-3529447
PA1597	hypothetical protein	180.062	240.054	0.414859	1.51176	0.0025	0.00727273	yes	gene105964	chr:1739507-1740233
PA3492	conserved hypothetical protein	13.1347	17.4947	0.413531	0.685491	0.1877	0.292258	no	gene109803	chr:3910738-3913767
PA4508	probable transcriptional regulator	46.6371	62.1159	0.413484	1.45364	0.00375	0.0104662	yes	gene111854	chr:5046805-5047279
PA0885	probable C4-dicarboxylate transporter	2.89154	3.85043	0.41318	0.505952	0.3229	0.449702	no	gene104524	chr:967569-969488
PA0193	hypothetical protein	5.68978	7.5745	0.412778	1.18556	0.0203	0.045158	yes	gene103119	chr:221584-222487
coaE	coaE ,dephosphocoenzyme A kinase	151.368	201.447	0.412342	0.968377	0.0584	0.111018	no	gene111898	chr:5072694-5074372
PA3995	probable transcriptional regulator	35.0972	46.7089	0.412339	1.52312	0.00285	0.00815038	yes	gene110810	chr:4475954-4476848
PA4320	hypothetical protein	39.8588	53.032	0.411965	0.505436	0.30795	0.432341	no	gene111478	chr:4846712-4853645
nrdA	nrdA ,NrdA, catalytic component of class Ia ribonucleotide reductase	286.841	381.621	0.41189	1.1036	0.0261	0.0559587	no	gene105080	chr:1251417-1254309
groES	groES ,GroES protein	6822.22	9071.85	0.411156	1.22556	0.0129	0.0306692	yes	gene111610	chr:4917174-4917468
PA1140	conserved hypothetical protein	59.0398	78.4991	0.410988	1.5547	0.00155	0.00477345	yes	gene105048	chr:1231255-1232092
PA1647	probable sulfate transporter	21.3275	28.355	0.410889	1.15839	0.0245	0.0530802	no	gene106064	chr:1791079-1794740
PA0789	probable amino acid permease	69.2055	91.9929	0.410635	1.52147	0.0027	0.00776128	yes	gene104328	chr:864094-865510
PA5357	hypothetical protein	133.273	177.101	0.410189	1.5434	0.00205	0.00610722	yes	gene113588	chr:6024741-6025278
tatA	tatA ,translocation protein TatA	1015.13	1348.7	0.409903	1.53973	0.00255	0.00739115	yes	gene113006	chr:5706551-5706800
PA3021	hypothetical protein	361.626	480.399	0.409734	1.54565	0.00265	0.00763727	yes	gene108838	chr:3383947-3384334
PA5113	hypothetical protein	58.107	77.1888	0.409678	0.667537	0.17725	0.279109	no	gene113096	chr:5756346-5761343
pqsC	pqsC ,PqsC	17.3014	22.9827	0.409661	0.778577	0.12025	0.201976	no	gene104760	chr:1078461-1081899
PA4974	probable outer membrane protein precursor	145.01	192.6	0.409459	1.3856	0.00655	0.0170263	yes	gene112818	chr:5584100-5585549
PA2498	conserved hypothetical protein	5.98585	7.94463	0.408424	1.01102	0.0441	0.0877901	no	gene107774	chr:2816346-2816979
PA3800	conserved hypothetical protein	354.944	470.256	0.405855	1.31512	0.00765	0.0194499	yes	gene110418	chr:4259254-4260397
shaB	shaB ,ShaB	83.901	111.149	0.40573	0.328956	0.528	0.650421	no	gene104876	chr:1142060-1147815
mreB	mreB ,rod shape-determining protein MreB	281.612	372.999	0.405463	1.34681	0.0084	0.0210966	yes	gene111800	chr:5012393-5013431
rnt	rnt ,ribonuclease T	132.579	175.549	0.405029	0.886276	0.075	0.136381	no	gene109875	chr:3947094-3948812
dksA	dksA ,suppressor protein DksA	1263.38	1672.76	0.404936	1.37813	0.0075	0.0191209	yes	gene112306	chr:5302385-5302832
PA2990	probable phosphodiesterase	208.788	276.416	0.404803	1.45707	0.00365	0.0102178	yes	gene108776	chr:3348072-3348795
cpg2	cpg2 ,carboxypeptidase G2 precursor	39.9947	52.9121	0.403788	1.51904	0.0023	0.00675087	yes	gene108364	chr:3143151-3144390
PA3697	hypothetical protein	70.2092	92.882	0.403738	1.45825	0.0032	0.00908135	yes	gene110213	chr:4138006-4139302
tonB3	tonB3 ,TonB3	28.8253	38.128	0.403515	1.5083	0.00255	0.00739115	yes	gene103549	chr:447390-448350
panC	panC ,pantoate--beta-alanine ligase	200.908	265.741	0.403488	0.832423	0.10045	0.173374	no	gene112320	chr:5311463-5313112
PA0178	probable two-component sensor	68.0146	89.9503	0.403284	1.24731	0.0134	0.0315881	yes	gene103089	chr:201674-204066
magB	magB ,MagB	143.163	189.329	0.403236	1.16911	0.0179	0.0405646	yes	gene111820	chr:5024978-5027383
PA2500	probable major facilitator superfamily (MFS) transporter	43.6871	57.7532	0.402693	1.4666	0.00495	0.01336	yes	gene107778	chr:2816996-2818675
PA3927	probable transcriptional regulator	15.1501	20.0176	0.401938	1.35513	0.00715	0.0183293	yes	gene110674	chr:4402637-4403426
PA2845	hypothetical protein	23.08	30.4906	0.401718	0.702183	0.16735	0.266154	no	gene108484	chr:3200319-3200553
PA3277	probable short-chain dehydrogenase	28.8945	38.1613	0.401316	1.43495	0.0042	0.0115656	yes	gene109371	chr:3669820-3670633
PA1882	probable transporter	36.9986	48.8566	0.401085	1.15435	0.02375	0.0516562	no	gene106544	chr:2052940-2053264
metR	metR ,transcriptional regulator MetR	39.6287	52.3291	0.401067	1.49489	0.00345	0.00973131	yes	gene109993	chr:4019742-4020663
PA4030	conserved hypothetical protein	48.3344	63.8195	0.400946	1.5059	0.0025	0.00727273	yes	gene110880	chr:4511638-4512469
recR	recR ,recombination protein RecR	185.459	244.796	0.40048	1.48352	0.00305	0.00867777	yes	gene105838	chr:1672484-1673081
PA1315	probable transcriptional regulator	37.6733	49.7213	0.400323	1.40318	0.00415	0.0114505	yes	gene105398	chr:1425139-1425754
PA1451	conserved hypothetical protein	35.0719	46.2778	0.400007	1.48848	0.0038	0.0105898	yes	gene105670	chr:1578838-1580182
PA0574	hypothetical protein	45.1225	59.5215	0.399564	1.50491	0.0031	0.00881103	yes	gene103885	chr:628762-629884
PA3454	probable acyl-CoA thiolase	18.9102	24.941	0.39935	1.43604	0.00375	0.0104662	yes	gene109727	chr:3859337-3860522
bfmS	bfmS ,BfmS	13.5934	17.9284	0.399335	1.06906	0.034	0.0700377	no	gene111024	chr:4585148-4587190
PA3110	hypothetical protein	275.904	363.822	0.39907	1.41613	0.0039	0.0108413	yes	gene109024	chr:3490751-3491411
PA1036	hypothetical protein	108.296	142.801	0.399031	1.50054	0.0028	0.00802388	yes	gene104838	chr:1124164-1124725
P8	P8 ,P8	847.603	1117.43	0.398718	0.379478	0.43445	0.563874	no	gene191107	chr:1117531-1117609
dgkA	dgkA ,diacylglycerol kinase	74.5366	98.2034	0.397824	1.39876	0.00545	0.0144986	yes	gene110025	chr:4037944-4038316
PA0168	conserved hypothetical protein	131.734	173.525	0.397509	1.51442	0.00325	0.00921385	yes	gene103069	chr:192367-192958
PA3241	hypothetical protein	53.3776	70.2916	0.397119	1.52857	0.00295	0.00841907	yes	gene109295	chr:3628429-3629599
PA4191	probable iron/ascorbate oxidoreductase	28.2119	37.1465	0.396921	1.42705	0.00425	0.0116859	yes	gene111202	chr:4688888-4689893
PA3414	hypothetical protein	42.5217	55.9859	0.396865	1.45239	0.00505	0.0135707	yes	gene109647	chr:3820307-3820892
PA0017	conserved hypothetical protein	39.2172	51.6167	0.396351	1.00389	0.04595	0.0907912	no	gene134046	chr:18766-21012
cobB	cobB ,cobyrinic acid a,c-diamide synthase	41.626	54.7797	0.396158	1.4874	0.00265	0.00763727	yes	gene105314	chr:1384360-1385668
trpS	trpS ,tryptophanyl-tRNA synthetase	140.419	184.729	0.39567	1.36379	0.00605	0.0158898	yes	gene111716	chr:4971985-4973332
mpl	mpl ,UDP-N-acetylmuramate:L-alanyl-gamma-D-glutamyl-meso-diaminopimelate ligase	94.1025	123.796	0.395654	1.41971	0.00475	0.0128701	yes	gene110860	chr:4498487-4499843
tsi4	tsi4 ,Tsi4	129.55	170.425	0.395627	1.44786	0.00505	0.0135707	yes	gene108338	chr:3132820-3133258
PA3463	conserved hypothetical protein	76.9443	101.194	0.395236	1.16727	0.0246	0.0532347	no	gene109745	chr:3873605-3873836
wzm	wzm ,membrane subunit of A-band LPS efflux transporter	83.4134	109.684	0.395004	0.433139	0.3852	0.514956	no	gene113786	chr:6137113-6143105
PA3264	probable transporter	30.0947	39.5694	0.394873	1.47831	0.00435	0.0119256	yes	gene109345	chr:3652062-3652998
PA0066	conserved hypothetical protein	147.636	194.094	0.394711	0.988402	0.0495	0.0966396	no	gene102865	chr:77431-78632
PA3959	hypothetical protein	17.1552	22.5519	0.394604	1.33514	0.0077	0.0195413	yes	gene110738	chr:4438618-4439353
dguA	dguA ,DguA	9.5384	12.5389	0.394597	1.30442	0.01025	0.0251087	yes	gene113038	chr:5722266-5723517
PA4611	hypothetical protein	1685.01	2214.09	0.393957	1.42709	0.00585	0.0154227	yes	gene112070	chr:5169250-5169505
fliQ	fliQ ,flagellar biosynthetic protein FliQ	238.882	313.789	0.393497	0.965546	0.05555	0.106289	no	gene105662	chr:1575289-1576335
PA1538	probable flavin-containing monooxygenase	7.87514	10.3371	0.392454	1.09168	0.02865	0.0604484	no	gene105846	chr:1674977-1677445
eco	eco ,ecotin precursor	512.064	672.141	0.392439	1.38561	0.0054	0.0143931	yes	gene108298	chr:3116653-3117124
minC	minC ,cell division inhibitor MinC	146.211	191.85	0.39193	1.4281	0.0051	0.0136918	yes	gene109299	chr:3630764-3631556
pepP	pepP ,aminopeptidase P	262.452	344.325	0.391717	1.28131	0.01075	0.0262067	yes	gene113322	chr:5881678-5883013
PA4842	hypothetical protein	260.695	342.007	0.391666	1.30482	0.0097	0.0239298	yes	gene112550	chr:5434655-5435726
cmaX	cmaX ,CmaX protein	66.5257	87.2668	0.391521	1.47761	0.0034	0.00960975	yes	gene106316	chr:1918274-1919273
cysA	cysA ,sulfate transport protein CysA	171.241	224.403	0.390066	1.25749	0.0118	0.02832	yes	gene103297	chr:313937-314927
PA3035	probable glutathione S-transferase	12.3253	16.1473	0.389667	1.17738	0.0191	0.0429519	yes	gene108868	chr:3398103-3398700
PA0658	probable short-chain dehydrogenase	89.5132	117.256	0.389485	1.45997	0.0038	0.0105898	yes	gene104055	chr:711219-712020
recA	recA ,RecA protein	224.781	294.423	0.389374	1.30959	0.00815	0.0205429	yes	gene110053	chr:4051563-4052604
PA2953	electron transfer flavoprotein-ubiquinone oxidoreductase	270.763	354.454	0.388566	1.21919	0.0141	0.0329592	yes	gene108702	chr:3312790-3314446
argJ	argJ ,glutamate N-acetyltransferase	146.831	192.147	0.388055	1.35751	0.0066	0.0171243	yes	gene111642	chr:4932501-4933719
greB	greB ,transcription elongation factor GreB	90.8172	118.777	0.387221	1.42322	0.0047	0.0127408	yes	gene108514	chr:3212524-3213031
flgF	flgF ,flagellar basal-body rod protein FlgF	82.0107	107.252	0.387118	1.45893	0.0037	0.0103474	yes	gene104928	chr:1167487-1168237
spuA	spuA ,probable glutamine amidotransferase	41.5599	54.3511	0.387116	1.40453	0.00535	0.014294	yes	gene103331	chr:334733-335486
PA3093	hypothetical protein	40.4145	52.8499	0.387028	0.981725	0.0476	0.0935534	no	gene108984	chr:3473017-3475170
PA1292	probable 3-mercaptopyruvate sulfurtransferase	154.347	201.817	0.386868	1.39723	0.0058	0.0152982	yes	gene105352	chr:1402980-1403835
PA0398	hypothetical protein	194.757	254.564	0.386353	1.51368	0.0036	0.010088	yes	gene103533	chr:439990-440395
PA3043	conserved hypothetical protein	49.2875	64.4098	0.386057	1.43747	0.00415	0.0114505	yes	gene108884	chr:3404978-3406310
aguA	aguA ,agmatine deiminase	76.9018	100.458	0.3855	1.41018	0.00485	0.0131282	yes	gene103321	chr:328800-329907
waaL	waaL ,O-antigen ligase, WaaL	54.709	71.4574	0.385306	1.46002	0.00515	0.0137928	yes	gene112868	chr:5616309-5617515
PA2551	probable transcriptional regulator	40.1246	52.4006	0.385098	1.4336	0.0042	0.0115656	yes	gene107880	chr:2883156-2884089
PA4165	probable transcriptional regulator	26.0618	34.0175	0.384343	1.45117	0.00405	0.0112191	yes	gene111150	chr:4660562-4662053
PA1608	probable chemotaxis transducer	41.4932	54.1518	0.384132	1.42546	0.004	0.0110916	yes	gene105986	chr:1749894-1751520
mmsB	mmsB ,3-hydroxyisobutyrate dehydrogenase	10.2367	13.3589	0.384043	1.21423	0.016	0.0369047	yes	gene109957	chr:4001195-4002092
PA4276.1	tRNA-Trp	38850.5	50696.7	0.383961	1.31798	0.0084	0.0210966	yes	gene111374	chr:4784183-4784259
PA1011	hypothetical protein	351.447	458.361	0.383176	1.01506	0.0415	0.0831194	no	gene104786	chr:1094146-1096034
PA1075	hypothetical protein	150.457	196.139	0.382526	1.35982	0.0074	0.0189006	yes	gene104916	chr:1163275-1163593
PA3781	probable transporter	9.3569	12.1976	0.382498	1.04367	0.0378	0.0766741	no	gene110380	chr:4238807-4240579
PA4795	hypothetical protein	62.3412	81.2356	0.381927	0.680135	0.17985	0.282165	no	gene112454	chr:5381144-5382458
PA5088	hypothetical protein	45.298	59.0223	0.381812	1.45001	0.0057	0.0150772	yes	gene113046	chr:5726356-5727238
PA3616	conserved hypothetical protein	256.119	333.631	0.381438	1.42596	0.00425	0.0116859	yes	gene110051	chr:4051096-4051558
PA5424	conserved hypothetical protein	999.54	1301.98	0.381375	1.41133	0.00545	0.0144986	yes	gene113732	chr:6104798-6105044
PA3255	hypothetical protein	171.505	223.369	0.38118	1.42086	0.00505	0.0135707	yes	gene109323	chr:3641232-3641811
PA0128	conserved hypothetical protein	578.308	752.223	0.379322	1.383	0.0058	0.0152982	yes	gene102989	chr:145541-145883
hisS	hisS ,histidyl-tRNA synthetase	198.643	258.356	0.379186	1.2606	0.0106	0.025875	yes	gene110422	chr:4261069-4262359
aceK	aceK ,isocitrate dehydrogenase kinase/phosphatase	53.0042	68.9159	0.37873	1.37286	0.00675	0.0174566	yes	gene105520	chr:1493089-1494823
msbA	msbA ,transport protein MsbA	100.289	130.385	0.378618	1.3121	0.0088	0.0219921	yes	gene112864	chr:5613732-5615544
PA0846	probable sulfate uptake protein	102.789	133.61	0.378353	1.46478	0.0051	0.0136918	yes	gene104446	chr:924181-924922
rph	rph ,ribonuclease PH	146.051	189.762	0.377716	1.39206	0.00505	0.0135707	yes	gene113542	chr:6003376-6004096
PA2779	hypothetical protein	212.368	275.88	0.377471	1.41668	0.00455	0.0123703	yes	gene108348	chr:3137043-3137442
cyaA	cyaA ,adenylate cyclase	37.0055	48.063	0.377187	1.35846	0.00725	0.01856	yes	gene113418	chr:5936369-5939222
PA1022	probable acyl-CoA dehydrogenase	27.0527	35.132	0.377012	1.40225	0.00555	0.0147295	yes	gene104810	chr:1107762-1108908
PA0664	hypothetical protein	207.774	269.819	0.376972	1.42225	0.0041	0.0113351	yes	gene104067	chr:716730-717153
creC	creC ,two-component sensor CreC	26.8461	34.8331	0.375746	0.973715	0.0526	0.101977	no	gene103665	chr:523253-525367
PA0022	conserved hypothetical protein	167.813	217.676	0.375333	1.40973	0.0054	0.0143931	yes	gene134056	chr:24000-24558
PA1198	conserved hypothetical protein	1220.76	1582.59	0.374508	1.16215	0.01725	0.0393639	yes	gene105164	chr:1299557-1300175
lpxA	lpxA ,UDP-N-acetylglucosamine acyltransferase	360.313	467.103	0.374492	0.964783	0.05405	0.104099	no	gene110107	chr:4082184-4083398
PA1132	hypothetical protein	45.9118	59.516	0.374411	1.37315	0.00655	0.0170263	yes	gene105032	chr:1224640-1225330
lexA	lexA ,repressor protein LexA	163.322	211.603	0.373638	1.40074	0.00635	0.0165839	yes	gene108810	chr:3367902-3368517
fliF	fliF ,Flagella M-ring outer membrane protein precursor	71.7886	92.9946	0.373392	1.32143	0.00815	0.0205429	yes	gene104968	chr:1192404-1194201
PA3576	hypothetical protein	76.7241	99.376	0.373217	1.34466	0.00775	0.0196503	yes	gene109971	chr:4008135-4008558
PA3794	hypothetical protein	121.529	157.407	0.373193	1.40065	0.00595	0.0156641	yes	gene110406	chr:4253062-4253518
grpE	grpE ,heat shock protein GrpE	411.404	532.813	0.373074	1.28497	0.01095	0.0265547	yes	gene112388	chr:5349200-5349761
PA4167	probable oxidoreductase	5.38103	6.96367	0.371966	1.05471	0.03535	0.0725235	no	gene111154	chr:4662692-4663511
PA1090	hypothetical protein	101.597	131.362	0.370683	0.310751	0.5333	0.654777	no	gene104946	chr:1176379-1182697
cobU	cobU ,nicotinate-nucleotide--dimethylbenzimidazole phosphoribosyltransferase	38.7091	50.047	0.370609	0.648862	0.20025	0.30852	no	gene105326	chr:1385669-1391861
PA3517	probable lyase	8.65942	11.1955	0.370576	0.918966	0.0666	0.123651	no	gene109853	chr:3931865-3934750
PA0179	probable two-component response regulator	612.213	791.291	0.370174	1.30743	0.00905	0.0224957	yes	gene103091	chr:204093-204459
PA3091	hypothetical protein	43.2501	55.8856	0.369773	1.39087	0.0057	0.0150772	yes	gene108980	chr:3468987-3470427
PA3884	hypothetical protein	30.3164	39.1621	0.369361	1.17036	0.025	0.0539326	no	gene110588	chr:4350352-4350739
PA2801	hypothetical protein	125.603	162.026	0.367351	1.37419	0.0074	0.0189006	yes	gene108390	chr:3157666-3158071
purT	purT ,phosphoribosylglycinamide formyltransferase 2	107.517	138.678	0.367171	1.31951	0.00845	0.0212031	yes	gene110320	chr:4203323-4204505
PA2098	probable esterase/deacetylase	11.7197	15.105	0.366091	0.860827	0.10065	0.173558	no	gene106976	chr:2309442-2311112
PA1280	hypothetical protein	24.9717	32.1841	0.366054	0.359064	0.4717	0.598957	no	gene105328	chr:1385669-1391861
PA0163	probable transcriptional regulator	35.5299	45.7791	0.365656	1.32866	0.0084	0.0210966	yes	gene103059	chr:185956-186754
PA4689	hypothetical protein	48.0068	61.848	0.365488	1.30589	0.00845	0.0212031	yes	gene112229	chr:5260342-5262649
PA1849	conserved hypothetical protein	30.6597	39.4986	0.365456	0.761732	0.13035	0.216073	no	gene106478	chr:2009481-2009724
PA0507	probable acyl-CoA dehydrogenase	23.71	30.5379	0.365105	1.38062	0.0058	0.0152982	yes	gene103751	chr:566931-568728
PA1282	probable major facilitator superfamily (MFS) transporter	5.09247	6.55844	0.364989	0.798084	0.1227	0.205225	no	gene105332	chr:1391863-1394069
ampR	ampR ,transcriptional regulator AmpR	54.3036	69.926	0.36478	1.3831	0.0064	0.0167066	yes	gene111038	chr:4592989-4593880
liuR	liuR ,regulator of liu genes	41.3947	53.2901	0.364423	1.18845	0.0165	0.037901	yes	gene106812	chr:2206401-2206806
PA4298	hypothetical protein	49.6834	63.9423	0.364006	1.03648	0.0406	0.0816694	no	gene111434	chr:4823079-4823364
PA5251	hypothetical protein	93.8928	120.819	0.363756	0.531629	0.298	0.421561	no	gene113376	chr:5912026-5914521
cobQ	cobQ ,cobyric acid synthase	20.6163	26.5178	0.363174	0.592107	0.2475	0.365054	no	gene105322	chr:1385669-1391861
speE	speE ,spermidine synthase	42.6807	54.8971	0.363146	1.3544	0.0069	0.0177867	yes	gene106144	chr:1836366-1837227
proC	proC ,pyrroline-5-carboxylate reductase	158.801	204.238	0.363026	1.32661	0.0077	0.0195413	yes	gene103523	chr:434829-435651
PA3848	hypothetical protein	72.3386	93.0254	0.362857	1.3213	0.0085	0.0213189	yes	gene110516	chr:4308455-4309811
fliN	fliN ,flagellar motor switch protein FliN	247.337	317.834	0.361795	1.35117	0.00755	0.0192132	yes	gene105656	chr:1573550-1574024
pilB	pilB ,type 4 fimbrial biogenesis protein PilB	93.4735	120.116	0.361793	1.23242	0.01285	0.0305764	yes	gene111892	chr:5069762-5071463
codA	codA ,cytosine deaminase	51.6683	66.3731	0.361319	1.10069	0.02675	0.0570885	no	gene103611	chr:489386-491898
PA5222	hypothetical protein	104.864	134.698	0.361207	1.37737	0.0066	0.0171243	yes	gene113318	chr:5879999-5880482
PA1122	putative peptide deformylase	305.593	392.527	0.361179	1.35941	0.00645	0.0168214	yes	gene105012	chr:1215283-1215727
PA2251	hypothetical protein	28.1019	36.0848	0.360727	1.29234	0.0099	0.0243692	yes	gene107282	chr:2478311-2479130
PA3850	hypothetical protein	160.91	206.527	0.360075	1.257	0.0111	0.0268366	yes	gene110520	chr:4310950-4311862
parE	parE ,topoisomerase IV subunit B	153.172	196.519	0.359521	0.972518	0.0514	0.0998936	no	gene112804	chr:5574493-5577917
PA5395	conserved hypothetical protein	22.1535	28.4214	0.359438	1.14527	0.027	0.0574459	no	gene113674	chr:6073537-6074008
PA3503	hypothetical protein	13.6811	17.5503	0.359304	1.08175	0.0322	0.0668492	no	gene109825	chr:3918795-3919431
PA3321	probable transcriptional regulator	30.3068	38.8749	0.359195	1.31752	0.00905	0.0224957	yes	gene109459	chr:3723533-3724448
PA0306	probable transcriptional regulator	61.7606	79.2187	0.359154	0.496056	0.32875	0.45591	no	gene103349	chr:346800-350069
PA2681	probable transcriptional regulator	15.3787	19.7116	0.358111	1.22707	0.0155	0.0358554	yes	gene108148	chr:3028074-3029004
ccmB	ccmB ,heme exporter protein CcmB	85.7817	109.939	0.357955	0.830317	0.1088	0.185771	no	gene105720	chr:1602178-1603548
PA2480	probable two-component sensor	28.4573	36.4688	0.357867	1.10887	0.0254	0.0546684	no	gene107738	chr:2797734-2799734
cheZ	cheZ ,chemotaxis protein CheZ	460.141	589.456	0.357309	1.18475	0.0173	0.0393973	yes	gene105682	chr:1586033-1586822
PA1545	hypothetical protein	279.349	357.68	0.356603	1.33659	0.00965	0.0238276	yes	gene105860	chr:1682050-1682518
PA1796.3	tRNA-Leu	1755.2	2247.25	0.356522	0.682731	0.16835	0.267439	no	gene106368	chr:1947577-1947662
PA1755	hypothetical protein	244.145	312.557	0.356379	1.33351	0.0074	0.0189006	yes	gene106280	chr:1895279-1895627
glmM	glmM ,phosphoglucosamine mutase	254.893	326.266	0.356157	1.17005	0.0205	0.0455483	yes	gene112362	chr:5333566-5334904
PA5289	hypothetical protein	292.397	374.27	0.356151	1.26286	0.013	0.0308542	yes	gene113452	chr:5953260-5953521
flgG	flgG ,flagellar basal-body rod protein FlgG	153.539	196.518	0.356056	1.28121	0.0111	0.0268366	yes	gene104930	chr:1168283-1169069
PA2334	probable transcriptional regulator	22.431	28.6974	0.355429	1.18528	0.01995	0.044486	yes	gene107448	chr:2576088-2577000
PA3856	hypothetical protein	95.3931	122.03	0.355275	1.33876	0.00835	0.0209995	yes	gene110532	chr:4315555-4316038
PA3447	probable ATP-binding component of ABC transporter	8.73098	11.1685	0.355218	0.629984	0.1704	0.270156	no	gene109713	chr:3852666-3854237
PA1157	probable two-component response regulator	77.5847	99.2439	0.355205	1.33309	0.008	0.0202197	yes	gene105082	chr:1255041-1255752
opr86	opr86 ,outer membrane protein Opr86	209.154	267.541	0.355195	1.07728	0.03205	0.0665875	no	gene110115	chr:4085061-4087455
ppkA	ppkA ,serine/threonine protein kinase PpkA	28.9966	37.0725	0.354465	0.651108	0.1951	0.301922	no	gene102881	chr:83379-90098
nhaP	nhaP ,Na+/H+ antiporter NhaP	114.222	146.021	0.354333	1.27772	0.0113	0.0272492	yes	gene110594	chr:4352827-4354102
plsX	plsX ,fatty acid biosynthesis protein PlsX	141.207	180.44	0.353708	1.25378	0.0102	0.0250082	yes	gene108734	chr:3327188-3328169
PA0458	probable major facilitator superfamily (MFS) transporter	33.3633	42.629	0.353572	1.37729	0.00575	0.0151951	yes	gene103653	chr:516028-517462
PA1641	hypothetical protein	119.502	152.648	0.35317	1.16481	0.02245	0.0491358	yes	gene106052	chr:1786887-1787166
PA2691	conserved hypothetical protein	17.2121	21.9812	0.352853	1.25321	0.01185	0.0284277	yes	gene108168	chr:3044946-3046152
PA1370	hypothetical protein	163.043	208.213	0.352811	1.26527	0.02125	0.0469897	yes	gene105508	chr:1483897-1485763
PA4135	probable transcriptional regulator	197.93	252.733	0.352625	1.33123	0.00825	0.0207761	yes	gene111090	chr:4624580-4625003
PA1399	probable transcriptional regulator	36.2128	46.2313	0.352371	1.30534	0.00965	0.0238276	yes	gene105566	chr:1519983-1520904
PA4998	conserved hypothetical protein	96.0896	122.663	0.352243	1.33053	0.00855	0.021425	yes	gene112866	chr:5615651-5616302
PA5414	hypothetical protein	85.356	108.937	0.351936	1.32791	0.0083	0.0208926	yes	gene113712	chr:6093166-6093808
aguR	aguR ,transcriptional regulator AguR	44.6914	57.0118	0.351262	1.28057	0.0107	0.0260962	yes	gene103325	chr:331033-331699
PA2051	probable transmembrane sensor	14.5661	18.5804	0.351165	0.943746	0.0636	0.118914	no	gene106882	chr:2244491-2245948
PA2707	hypothetical protein	142.289	181.367	0.350087	1.26018	0.01165	0.0279841	yes	gene108200	chr:3060724-3061570
aat	aat ,leucyl/phenylalanyl-tRNA-protein transferase	69.5483	88.6399	0.349939	1.31625	0.00775	0.0196503	yes	gene108020	chr:2960455-2961136
creB	creB ,two-component response regulator CreB	63.4264	80.8235	0.349691	0.883606	0.07405	0.134962	no	gene103663	chr:523253-525367
PA4985	Uncharacterized protein	8.89995	11.3255	0.347708	1.15235	0.02165	0.047666	yes	gene112840	chr:5599883-5601131
ndk	ndk ,nucleoside diphosphate kinase	1652.74	2102.4	0.347173	1.16292	0.02255	0.0493353	yes	gene110432	chr:4266469-4266901
PA5127	probable rRNA methylase	76.3566	97.1259	0.347103	0.902978	0.06995	0.128669	no	gene113124	chr:5775396-5776547
pilU	pilU ,twitching motility protein PilU	99.5335	126.588	0.34688	1.23997	0.01365	0.0321095	yes	gene103529	chr:437781-438930
PA1293	hypothetical protein	129.134	164.099	0.345689	1.22261	0.0147	0.0341895	yes	gene105354	chr:1404135-1405197
PA3752	hypothetical protein	1184.9	1505.49	0.345466	0.618146	0.2308	0.345641	no	gene110322	chr:4204542-4205258
ddlB	ddlB ,D-alanine--D-alanine ligase	204.834	260.199	0.345162	0.365577	0.47365	0.600748	no	gene111658	chr:4942676-4948676
tsi2	tsi2 ,Tsi2	191.841	243.646	0.344872	1.11043	0.0275	0.0583314	no	gene108192	chr:3057375-3057609
PA2297	probable ferredoxin	43.162	54.7971	0.344339	0.846977	0.1002	0.172996	no	gene107374	chr:2527411-2527657
hpcD	hpcD ,5-carboxymethyl-2-hydroxymuconate isomerase	26.1487	33.1945	0.344206	1.01368	0.0476	0.0935534	no	gene111070	chr:4613538-4613931
PA2111	hypothetical protein	5.41432	6.87115	0.343771	0.598746	0.2454	0.362629	no	gene107002	chr:2321129-2323521
PA2459	hypothetical protein	95.2042	120.8	0.343529	1.36021	0.01745	0.0396902	yes	gene107696	chr:2759481-2760087
PA2597	hypothetical protein	15.9056	20.1788	0.343308	1.19599	0.01575	0.0363884	yes	gene107978	chr:2939645-2940797
PA5225	hypothetical protein	177.294	224.715	0.341948	1.29902	0.00945	0.0234168	yes	gene113324	chr:5883022-5883577
PA1537	probable short-chain dehydrogenase	11.5201	14.5985	0.341664	0.762498	0.1298	0.215354	no	gene105844	chr:1674977-1677445
PA4189	probable aldehyde dehydrogenase	7.99815	10.1325	0.341256	0.954691	0.05935	0.112173	no	gene111198	chr:4685089-4687484
cobH	cobH ,precorrin isomerase CobH	38.8362	49.1908	0.340987	0.390016	0.43725	0.566451	no	gene108606	chr:3256680-3261185
PA4321	hypothetical protein	21.7936	27.5979	0.340656	0.284197	0.5712	0.687069	no	gene111480	chr:4846712-4853645
PA1489	hypothetical protein	13.62	17.2457	0.340512	0.902244	0.07565	0.137205	no	gene105746	chr:1614669-1617085
PA5339	conserved hypothetical protein	1059.63	1340.7	0.339429	1.16415	0.01975	0.0441461	yes	gene113552	chr:6008397-6008778
PA1040	hypothetical protein	86.8522	109.871	0.339178	1.25577	0.01205	0.0288578	yes	gene104846	chr:1126340-1126838
algH	algH ,AlgH	113.916	144.077	0.338866	1.01406	0.04215	0.0842395	no	gene103547	chr:446338-447342
PA0946	hypothetical protein	183.301	231.788	0.338587	1.19766	0.0167	0.0382814	yes	gene104654	chr:1034037-1035075
PA0118	hypothetical protein	45.7688	57.8369	0.337625	1.21296	0.01765	0.0400306	yes	gene102969	chr:138000-138588
PA2499	probable deaminase	10.8816	13.7494	0.33748	0.288953	0.55025	0.670414	no	gene107776	chr:2816996-2818675
gor	gor ,glutathione reductase	148.079	187.086	0.337332	1.15761	0.0203	0.045158	yes	gene106830	chr:2216687-2218043
PA5071	conserved hypothetical protein	48.1629	60.8475	0.337274	0.426202	0.3862	0.515798	no	gene113012	chr:5706813-5708743
PA4278	hypothetical protein	76.7706	96.988	0.337253	1.29533	0.01385	0.0324839	yes	gene111384	chr:4786020-4786725
gbuA	gbuA ,guanidinobutyrase	15.3126	19.3443	0.33719	1.19077	0.0197	0.0440697	yes	gene105610	chr:1546270-1547230
PA3529	alkylhydroperoxide reductase C	2673.73	3377.29	0.337013	0.862321	0.083	0.147839	no	gene109877	chr:3948990-3949593
PA1462	probable plasmid partitioning protein	178.515	225.47	0.336886	1.21795	0.0173	0.0393973	yes	gene105692	chr:1592270-1593059
rnhA	rnhA ,ribonuclease H	121.809	153.814	0.336573	1.31303	0.01305	0.0309202	yes	gene106410	chr:1972958-1973405
PA3715	hypothetical protein	52.2772	66.0089	0.336479	1.23256	0.0113	0.0272492	yes	gene110248	chr:4161090-4161894
PA5234	probable oxidoreductase	45.0007	56.8198	0.336445	1.27666	0.0091	0.0225998	yes	gene113342	chr:5891682-5892660
PA5333	conserved hypothetical protein	332.561	419.828	0.33618	1.30903	0.0109	0.0264565	yes	gene113540	chr:6002958-6003330
ubiH	ubiH ,ubiH protein	202.992	256.211	0.335906	1.15943	0.02245	0.0491358	yes	gene113320	chr:5880486-5881671
PA0981	hypothetical protein	68.0286	85.8376	0.335468	1.28503	0.0173	0.0393973	yes	gene104726	chr:1062920-1063544
icp	icp ,inhibitor of cysteine peptidase	134.258	169.308	0.334644	1.25856	0.0142	0.033179	yes	gene104306	chr:845277-845682
PA3883	probable short-chain dehydrogenase	63.7666	80.4017	0.334425	1.26044	0.01165	0.0279841	yes	gene110586	chr:4349501-4350332
PA4434	probable oxidoreductase	124.089	156.453	0.334358	1.19885	0.0169	0.0386286	yes	gene111706	chr:4966189-4967227
PA2220	probable transcriptional regulator	37.027	46.6718	0.333974	1.2457	0.01325	0.0313141	yes	gene107220	chr:2441770-2442691
cgrA	cgrA ,cupA gene regulator A, CgrA	72.3097	91.1131	0.333469	0.927104	0.0664	0.123321	no	gene107034	chr:2339351-2341640
PA0747	probable aldehyde dehydrogenase	42.1424	53.0969	0.333355	1.25461	0.01335	0.0314969	yes	gene104245	chr:814503-816012
PA0833	hypothetical protein	195.645	246.463	0.333129	1.19711	0.0173	0.0393973	yes	gene104420	chr:907593-908307
PA3758	probable N-acetylglucosamine-6-phosphate deacetylase	12.5767	15.8416	0.332963	0.856069	0.092	0.161442	no	gene110334	chr:4208167-4210278
PA2758	probable transcriptional regulator	22.6036	28.4682	0.332801	1.18637	0.0182	0.0412109	yes	gene108304	chr:3118295-3119183
PA2002	conserved hypothetical protein	11.6435	14.6594	0.332297	1.17309	0.02005	0.0446732	yes	gene106784	chr:2188458-2189883
cupE6	cupE6 ,Adhesin-like protein CupE6	15.3658	19.3426	0.332062	0.732121	0.14155	0.231265	no	gene112153	chr:5217568-5220885
PA1021	probable enoyl-CoA hydratase/isomerase	36.1448	45.4866	0.331653	0.793672	0.1231	0.205709	no	gene104808	chr:1105887-1107761
PA0167	probable transcriptional regulator	105.478	132.727	0.331514	1.25367	0.0137	0.0321999	yes	gene103067	chr:191696-192362
tadC	tadC ,TadC	19.4206	24.4366	0.331456	0.799966	0.1152	0.194846	no	gene111438	chr:4823386-4825032
oprE	oprE ,Anaerobically-induced outer membrane porin OprE precursor	553.047	695.79	0.33125	0.958181	0.0564	0.107694	no	gene103319	chr:327283-328666
aroK	aroK ,shikimate kinase	505.282	635.666	0.33118	1.16452	0.01655	0.0379689	yes	gene112948	chr:5675183-5675702
PA1630	probable transcriptional regulator	37.7695	47.5075	0.330933	1.20923	0.0162	0.0373197	yes	gene106030	chr:1773681-1774548
PA3963	probable transporter	22.3296	28.0829	0.330732	0.883862	0.08785	0.154745	no	gene110746	chr:4442957-4444596
leuB	leuB ,3-isopropylmalate dehydrogenase	168.943	212.424	0.330408	1.15106	0.0197	0.0440697	yes	gene109040	chr:3500667-3501750
minD	minD ,cell division inhibitor MinD	542.152	681.44	0.32989	0.777663	0.12325	0.205897	no	gene109301	chr:3631617-3632684
lptH	lptH ,LptH	466.554	586.361	0.329744	0.681175	0.17105	0.271032	no	gene111758	chr:4990832-4992644
magD	magD ,MagD	95.0968	119.504	0.329589	0.915355	0.0678	0.12546	no	gene111816	chr:5018755-5024952
PA0953	probable thioredoxin	224.056	281.447	0.329005	0.872313	0.08605	0.152249	no	gene104668	chr:1039967-1040707
PA1884	probable transcriptional regulator	25.1663	31.612	0.328982	0.955765	0.0601	0.113398	no	gene106548	chr:2053276-2054223
nrdJa	nrdJa ,class II (cobalamin-dependent) ribonucleotide-diphosphate reductase subunit, NrdJa	178.846	224.614	0.328734	1.0334	0.0378	0.0766741	no	gene113878	chr:6188871-6191076
PA3085	hypothetical protein	295.217	370.55	0.327892	1.16309	0.0209	0.0463446	yes	gene108968	chr:3463888-3464152
hitA	hitA ,ferric iron-binding periplasmic protein HitA	61.7695	77.5316	0.32789	1.22217	0.0154	0.0356834	yes	gene112225	chr:5257695-5258703
algC	algC ,phosphomannomutase AlgC	152.467	191.268	0.327099	1.04418	0.03915	0.0790668	no	gene113518	chr:5991167-5993774
PA1089	conserved hypothetical protein	156.906	196.797	0.326808	0.350729	0.47935	0.605632	no	gene104944	chr:1176379-1182697
PA3674	hypothetical protein	376.979	472.757	0.326617	1.22025	0.0169	0.0386286	yes	gene110167	chr:4114932-4115331
PA3500	conserved hypothetical protein	15.701	19.6849	0.326233	0.96345	0.05595	0.106981	no	gene109819	chr:3916777-3918228
lptB	lptB ,Lipopolysaccharide export system ATP-binding protein LptB	310.184	388.823	0.325988	0.64288	0.20015	0.30852	no	gene111760	chr:4990832-4992644
PA3075	hypothetical protein	20.8672	26.1492	0.325526	0.597433	0.2371	0.353176	no	gene108948	chr:3443813-3449643
PA1226	probable transcriptional regulator	25.0016	31.318	0.32497	1.10823	0.02725	0.0578894	no	gene105220	chr:1328544-1329153
PA1309	probable transcriptional regulator	47.0904	58.9848	0.32491	1.21767	0.01445	0.0336784	yes	gene105386	chr:1419297-1420158
PA2813	probable glutathione S-transferase	120.073	150.331	0.324233	1.23102	0.0143	0.0333707	yes	gene108414	chr:3166546-3167167
PA1034	hypothetical protein	541.663	678.021	0.323935	1.16943	0.0276	0.0584767	no	gene104834	chr:1123147-1123348
PA1761	hypothetical protein	232.445	290.954	0.323898	1.21309	0.01855	0.0419182	yes	gene106292	chr:1904478-1904916
PA4068	probable epimerase	108.087	135.264	0.323579	0.669796	0.1834	0.286604	no	gene110956	chr:4545745-4547552
PA4966	hypothetical protein	108.735	136.04	0.323215	0.468062	0.35385	0.482192	no	gene112802	chr:5574493-5577917
PA1639	hypothetical protein	105.221	131.629	0.323057	1.179	0.01865	0.0420929	yes	gene106048	chr:1785126-1785732
fpvK	fpvK ,FpvK	7.6467	9.56448	0.322849	0.508511	0.31485	0.440806	no	gene107590	chr:2687496-2690127
bacA	bacA ,bacitracin resistance protein	63.6872	79.5992	0.321751	1.22068	0.0173	0.0393973	yes	gene106698	chr:2143172-2144006
PA2316	probable transcriptional regulator	24.3894	30.4734	0.321296	1.13861	0.0232	0.0505984	no	gene107412	chr:2553964-2554858
pslD	pslD ,PslD	169.561	211.834	0.321132	1.15635	0.0198	0.0442224	yes	gene107248	chr:2457509-2458280
tmk	tmk ,thymidylate kinase	77.346	96.6278	0.321111	0.680182	0.1785	0.280917	no	gene108720	chr:3320063-3321675
PA4534	hypothetical protein	227.648	284.372	0.320971	0.651166	0.21705	0.329287	no	gene111908	chr:5074723-5076302
PA3779	hypothetical protein	23.7753	29.6942	0.320721	1.17179	0.0184	0.0416299	yes	gene110376	chr:4237692-4238733
PA3780	hypothetical protein	16.7728	20.9437	0.320394	0.616825	0.23725	0.353285	no	gene110378	chr:4238807-4240579
thiG	thiG ,thiamine biosynthesis protein, thiazole moiety	201.835	251.947	0.319946	1.13075	0.0226	0.0494059	yes	gene103499	chr:423718-424516
alpA	alpA ,lysis phenotype activator, AlpA	50.3589	62.854	0.319758	1.12123	0.025	0.0539326	no	gene104574	chr:992713-993244
hitB	hitB ,iron (III)-transport system permease HitB	19.8751	24.8042	0.319624	1.20983	0.0195	0.0437277	yes	gene112227	chr:5258723-5260262
PA3293	hypothetical protein	14.9654	18.669	0.319015	0.772562	0.12225	0.20478	no	gene109403	chr:3684904-3686574
bdhA	bdhA ,3-hydroxybutyrate dehydrogenase	27.5937	34.4136	0.318639	1.12502	0.0238	0.0517246	no	gene106786	chr:2190083-2190854
tolQ	tolQ ,TolQ protein	311.73	388.729	0.318467	1.12197	0.0249	0.0537794	no	gene104700	chr:1053847-1054543
hutG	hutG ,N-formylglutamate amidohydrolase	59.0637	73.64	0.318217	0.622549	0.2204	0.333384	no	gene113052	chr:5732115-5737321
PA0535	probable transcriptional regulator	48.7804	60.8045	0.317876	1.14009	0.02375	0.0516562	no	gene103807	chr:594579-595134
fimL	fimL ,hypothetical protein	222.514	277.357	0.31785	0.779245	0.1182	0.199013	no	gene106424	chr:1981016-1984288
PA4841	conserved hypothetical protein	178.984	223.079	0.317721	1.20779	0.01895	0.0426318	yes	gene112548	chr:5434115-5434652
PA4339	probable phospholipase	40.1922	50.0855	0.317476	1.20856	0.0161	0.0371046	yes	gene111516	chr:4867766-4868846
PA5270	hypothetical protein	76.7843	95.6215	0.316524	1.19891	0.01795	0.0406614	yes	gene113414	chr:5935063-5935945
souR	souR ,sarcosine oxidation and utilization regulator SouR	35.837	44.6237	0.316362	1.20156	0.0199	0.0443923	yes	gene111188	chr:4680091-4681114
fabZ	fabZ ,(3R)-hydroxymyristoyl-[acyl carrier protein] dehydratase	477.614	594.697	0.31631	0.605336	0.23575	0.351824	no	gene110109	chr:4082184-4083398
tagS1	tagS1 ,TagS1	17.6297	21.9474	0.316042	0.230507	0.65545	0.759373	no	gene102877	chr:83379-90098
PA1312	probable transcriptional regulator	21.8269	27.1564	0.315183	1.11086	0.02785	0.0589391	no	gene105392	chr:1422354-1423266
cobE	cobE ,CobE	61.9019	76.9958	0.314796	0.772918	0.119	0.200118	no	gene108690	chr:3307084-3308262
PA5422	hypothetical protein	67.8735	84.4188	0.314716	1.18478	0.01935	0.0434439	yes	gene113728	chr:6103166-6104123
PA4805	probable class III aminotransferase	5.46091	6.7892	0.3141	1.00431	0.04725	0.092964	no	gene112476	chr:5390147-5391554
wapR	wapR ,alpha-1,3-rhamnosyltransferase WapR	264.843	329.111	0.313441	1.08418	0.0326	0.067604	no	gene112870	chr:5617533-5618418
PA5507	hypothetical protein	24.8569	30.8845	0.313235	0.699137	0.16455	0.262751	no	gene113898	chr:6198916-6200898
lolB	lolB ,lipoprotein localization protein LolB	89.9753	111.768	0.31291	1.18805	0.01755	0.0398525	yes	gene112183	chr:5236773-5237391
lptE	lptE ,LPS-assembly lipoprotein LptE	328.489	407.895	0.312351	1.09351	0.02645	0.0565784	no	gene110796	chr:4469612-4470236
fliO	fliO ,flagellar protein FliO	175.062	217.344	0.312113	0.839588	0.1022	0.175741	no	gene105658	chr:1574025-1575242
PA1133	hypothetical protein	47.1328	58.4914	0.311493	0.973056	0.05265	0.102038	no	gene105034	chr:1225339-1225690
serA	serA ,D-3-phosphoglycerate dehydrogenase	427.716	530.761	0.311408	0.965554	0.05305	0.102635	no	gene103369	chr:355247-356477
PA0344	hypothetical protein	42.887	53.2066	0.311067	0.849056	0.09595	0.166849	no	gene103425	chr:386385-389143
eddA	eddA ,Extracelullar DNA degradation protein, EddA	7.8417	9.72322	0.310268	1.04227	0.0366	0.07473	no	gene110640	chr:4379686-4381249
PA4188	conserved hypothetical protein	6.67537	8.27483	0.309882	0.575497	0.25885	0.378262	no	gene111196	chr:4685089-4687484
tadA	tadA ,TadA ATPase	24.0877	29.8552	0.309683	0.684812	0.1727	0.27318	no	gene111442	chr:4825041-4828369
PA1307	conserved hypothetical protein	101.697	126.046	0.309671	1.17455	0.02035	0.0452511	yes	gene105382	chr:1417964-1418738
PA4369	hypothetical protein	49.9371	61.876	0.309268	1.12336	0.02855	0.0602602	no	gene111576	chr:4897426-4897999
PA0974	conserved hypothetical protein	812.072	1006.17	0.309196	0.934457	0.061	0.114785	no	gene104710	chr:1057915-1058740
fleQ	fleQ ,transcriptional regulator FleQ	332.064	411.318	0.308795	0.964992	0.0512	0.0995744	no	gene104960	chr:1187586-1189059
PA1760	probable transcriptional regulator	87.8934	108.85	0.308511	1.04466	0.03615	0.0738383	no	gene106290	chr:1901523-1904247
bauR	bauR ,BauR	32.7679	40.5784	0.308428	1.13202	0.024	0.0520982	no	gene102999	chr:150905-151823
PA5521	probable short-chain dehydrogenase	164.434	203.574	0.308047	1.11157	0.0259	0.0555941	no	gene113926	chr:6213580-6214339
bolA	bolA ,morphogene protein BolA	813.853	1006.92	0.307103	1.12692	0.02665	0.0569188	no	gene104468	chr:935988-936294
PA2603	probable thiosulfate sulfurtransferase	19.8251	24.5203	0.306645	1.03947	0.0375	0.0762879	no	gene107990	chr:2945263-2947449
cobO	cobO ,cob(I)alamin adenosyltransferase	107.404	132.837	0.306617	1.15844	0.02155	0.0475021	yes	gene105312	chr:1383717-1384329
nqrA	nqrA ,Na+-translocating NADH:ubiquinone oxidoreductase subunit Nrq1	197.935	244.683	0.305891	1.03329	0.03715	0.0756311	no	gene108794	chr:3356161-3357499
oruR	oruR ,transcriptional regulator OruR	57.4414	70.9736	0.305191	1.17105	0.0212	0.046935	yes	gene104416	chr:905725-906745
PA1654	probable aminotransferase	52.6388	65.0258	0.304884	1.1459	0.02065	0.0458267	yes	gene106078	chr:1800628-1801795
magC	magC ,MagC	122.911	151.827	0.304812	0.395162	0.42865	0.557646	no	gene111818	chr:5024978-5027383
PA4399	conserved hypothetical protein	90.6929	111.895	0.303083	1.14141	0.0228	0.0497845	yes	gene111636	chr:4930098-4930677
cysH	cysH ,3'-phosphoadenosine-5'-phosphosulfate reductase	145.397	179.378	0.303013	1.09257	0.02945	0.0619251	no	gene106282	chr:1895691-1896495
pyrC	pyrC ,dihydroorotase	107.055	132.074	0.302987	0.782463	0.11525	0.194872	no	gene109873	chr:3947094-3948812
PA1033	probable glutathione S-transferase	112.217	138.388	0.302433	1.13729	0.0241	0.0522949	no	gene104832	chr:1122339-1122981
PA3507	probable short-chain dehydrogenase	10.9416	13.4878	0.301829	0.470123	0.3481	0.475287	no	gene109833	chr:3922083-3926238
fha1	fha1 ,Fha1	85.0894	104.875	0.301621	1.04071	0.0333	0.0687484	no	gene102895	chr:98262-99756
infA	infA ,initiation factor	3705.81	4566.56	0.301319	1.07188	0.03715	0.0756311	no	gene108024	chr:2962002-2962221
PA0955	hypothetical protein	159.267	196.255	0.301288	1.06269	0.0339	0.0699093	no	gene104672	chr:1040723-1041680
mfd	mfd ,transcription-repair coupling protein Mfd	84.0892	103.586	0.300834	0.991229	0.0455	0.0900619	no	gene108800	chr:3360874-3364321
PA0673	hypothetical protein	38.6388	47.5852	0.300462	0.858092	0.0926	0.162327	no	gene104095	chr:733672-733993
PA5231	probable ATP-binding/permease fusion ABC transporter	77.2981	95.1251	0.299394	0.675238	0.1715	0.271668	no	gene113336	chr:5887081-5890902
PA0334	probable major facilitator superfamily (MFS) transporter	34.4422	42.3844	0.299354	1.153	0.02475	0.0535177	no	gene103405	chr:375950-377189
lpxD	lpxD ,UDP-3-O-[3-hydroxylauroyl] glucosamine N-acyltransferase	487.89	600.369	0.299295	0.651356	0.18575	0.289708	no	gene110111	chr:4083443-4085011
PA4643	hypothetical protein	79.8628	98.2386	0.298767	1.10434	0.0268	0.0571296	no	gene112133	chr:5211078-5211564
PA1224	probable NAD(P)H dehydrogenase	27.6668	34.0286	0.29859	1.04911	0.0331	0.0684116	no	gene105216	chr:1327023-1327803
PA3084	hypothetical protein	107.279	131.808	0.297072	1.09882	0.03185	0.0662214	no	gene108966	chr:3463055-3463856
PA2049	hypothetical protein	32.9077	40.4253	0.296835	1.12701	0.0231	0.0504198	no	gene106878	chr:2242169-2243603
PA2464	hypothetical protein	148.247	182.112	0.296821	1.10148	0.02605	0.055873	no	gene107706	chr:2780926-2781451
PA1076	hypothetical protein	540.463	663.804	0.296562	1.0716	0.03065	0.0640372	no	gene104918	chr:1163659-1164022
lpdV	lpdV ,lipoamide dehydrogenase-Val	25.1477	30.8729	0.295912	1.09032	0.02895	0.0609889	no	gene107280	chr:2476784-2478179
PA3122	probable transcriptional regulator	72.2567	88.6957	0.295731	1.1129	0.0265	0.0566418	no	gene109048	chr:3504878-3505772
PA0925	hypothetical protein	89.5935	109.952	0.295411	1.07613	0.03495	0.0717558	no	gene104612	chr:1011046-1011454
PA0065	hypothetical protein	89.9888	110.432	0.29534	0.727187	0.1454	0.236307	no	gene102863	chr:77431-78632
PA1738	probable transcriptional regulator	53.2023	65.2738	0.295017	1.11709	0.0243	0.0526673	no	gene106246	chr:1882594-1883509
amaB	amaB ,delta1-Piperideine-6-carboxylate dehydrogenase	25.9801	31.8689	0.294743	1.1129	0.0287	0.0604851	no	gene104820	chr:1113128-1114718
PA2655	hypothetical protein	159.054	195.099	0.294685	1.06778	0.0385	0.0779804	no	gene108096	chr:3005605-3005914
PA1426	hypothetical protein	55.3171	67.8485	0.294591	0.936077	0.06465	0.120553	no	gene105620	chr:1552640-1552997
PA3896	probable 2-hydroxyacid dehydrogenase	43.7397	53.6414	0.294405	1.11531	0.0258	0.0554222	no	gene110612	chr:4364277-4365255
tal	tal ,transaldolase	273.223	335.015	0.294147	0.991055	0.04165	0.0833899	no	gene108380	chr:3153581-3154505
PA2802	probable transcriptional regulator	98.9926	121.379	0.294129	1.11535	0.0255	0.0548413	no	gene108392	chr:3158072-3158792
apaH	apaH ,bis(5'-nucleosyl)-tetraphosphatase	91.0517	111.617	0.293798	0.869223	0.08445	0.149942	no	gene103919	chr:649306-650538
fdx2	fdx2 ,ferredoxin [2Fe-2S]	336.765	412.648	0.293168	1.10191	0.0276	0.0584767	no	gene110436	chr:4267371-4267710
flhB	flhB ,flagellar biosynthetic protein FlhB	16.2563	19.919	0.293143	1.03752	0.0377	0.0765829	no	gene105666	chr:1576337-1577474
pdxJ	pdxJ ,pyridoxal phosphate biosynthetic protein PdxJ	134.808	165.157	0.292928	0.960029	0.0561	0.107231	no	gene104296	chr:840384-841825
acoR	acoR ,transcriptional regulator AcoR	38.8243	47.5601	0.292793	1.10247	0.02925	0.0615743	no	gene111114	chr:4639501-4641379
PA4372	hypothetical protein	55.4081	67.8719	0.292717	1.0996	0.03005	0.0629017	no	gene111582	chr:4901126-4902191
PA1507	probable transporter	32.8302	40.2086	0.29248	1.10899	0.02685	0.0572142	no	gene105782	chr:1636328-1637696
himD	himD ,integration host factor beta subunit	1495.84	1831.85	0.29234	1.0381	0.0387	0.0783285	no	gene109136	chr:3547688-3547973
PA4724	probable aminoacyl-transfer RNA synthetase (class I)	33.5889	41.1256	0.292053	1.06883	0.03265	0.0676573	no	gene112308	chr:5302899-5303781
PA2567	hypothetical protein	54.5877	66.8217	0.291742	1.0532	0.03465	0.0712186	no	gene107912	chr:2902217-2903981
PA3480	probable deoxycytidine triphosphate deaminase	293.708	359.446	0.291395	1.05179	0.03765	0.0765371	no	gene109779	chr:3893431-3893998
glpQ	glpQ ,glycerophosphoryl diester phosphodiesterase, periplasmic	11.5666	14.1488	0.290715	1.00727	0.0452	0.0896274	no	gene103431	chr:389732-390884
PA1465	hypothetical protein	457.447	559.557	0.290681	1.09568	0.0331	0.0684116	no	gene105698	chr:1594596-1595004
PA0880	probable ring-cleaving dioxygenase	2.75095	3.36492	0.290642	0.360884	0.46605	0.594358	no	gene104514	chr:962544-962925
vgrG4b	vgrG4b ,VgrG4b	7.498	9.17133	0.290626	1.03557	0.03685	0.0751853	no	gene109791	chr:3900232-3902659
pqsB	pqsB ,PqsB	19.6657	24.0535	0.290565	0.567885	0.2602	0.379762	no	gene104758	chr:1078461-1081899
dsbB	dsbB ,disulfide bond formation protein	49.953	61.0689	0.289867	1.05285	0.04125	0.0826782	no	gene103813	chr:596969-597479
cobI	cobI ,precorrin-2 methyltransferase CobI	39.9714	48.8504	0.289405	0.399805	0.43075	0.559985	no	gene108604	chr:3256680-3261185
PA0095	conserved hypothetical protein	39.7799	48.6108	0.289238	1.01858	0.04455	0.0885276	no	gene102923	chr:115298-117524
PA1488	hypothetical protein	14.7245	17.9917	0.289108	0.728895	0.14665	0.237991	no	gene105744	chr:1614669-1617085
lolC	lolC ,lipoprotein localization protein LolC	42.7348	52.2089	0.288885	1.09902	0.02945	0.0619251	no	gene108768	chr:3343798-3345100
wbpD	wbpD ,UDP-2-acetamido-3-amino-2,3-dideoxy-d-glucuronic acid N-acetyltransferase, WbpD	909.302	1110.72	0.288664	0.620441	0.21575	0.328044	no	gene109126	chr:3540209-3542671
PA0307	hypothetical protein	85.8863	104.897	0.288468	0.320115	0.52195	0.644109	no	gene103351	chr:346800-350069
PA0900	hypothetical protein	602.742	736.069	0.288299	1.09186	0.03165	0.065904	no	gene104554	chr:984244-984535
nadC	nadC ,nicotinate-nucleotide pyrophosphorylase	62.4269	76.23	0.288191	1.09303	0.0277	0.0586663	no	gene111886	chr:5068031-5068880
rplW	rplW ,50S ribosomal protein L23	11673.1	14253.2	0.288104	0.243826	0.62145	0.731241	no	gene111342	chr:4765712-4766611
PA4456	probable ATP-binding component of ABC transporter	221.54	270.471	0.287905	0.753382	0.13415	0.221318	no	gene111750	chr:4987284-4988891
PA4913	probable binding protein component of ABC transporter	152.77	186.505	0.287848	0.972357	0.0497	0.096996	no	gene112692	chr:5511987-5513112
phaF	phaF ,polyhydroxyalkanoate synthesis protein PhaF	2357.94	2878.11	0.287594	0.711136	0.15165	0.244679	no	gene112990	chr:5700757-5701687
PA2267	probable transcriptional regulator	49.3873	60.2815	0.287576	1.09012	0.0297	0.0623331	no	gene107314	chr:2497115-2498012
PA4486	conserved hypothetical protein	194.671	237.594	0.287463	1.08405	0.03025	0.063249	no	gene111810	chr:5017448-5017835
thiE	thiE ,thiamin-phosphate pyrophosphorylase	86.2411	105.248	0.287349	1.09828	0.03285	0.0680211	no	gene110772	chr:4456694-4457324
PA3468	conserved hypothetical protein	32.96	40.2083	0.286774	1.10101	0.03	0.0628206	no	gene109755	chr:3881092-3882421
PA3352	hypothetical protein	663.234	809.009	0.286637	0.99633	0.0467	0.0920119	no	gene109521	chr:3763181-3763652
PA4077	probable transcriptional regulator	463.418	565.269	0.286624	0.662024	0.1854	0.289243	no	gene110974	chr:4554466-4555044
PA1966	hypothetical protein	85.6595	104.483	0.286578	1.00228	0.044	0.0876223	no	gene106712	chr:2149471-2149843
cbcV	cbcV ,CbcV	96.8171	118.059	0.286177	1.02844	0.03905	0.0788935	no	gene113636	chr:6053411-6054590
PA3717	probable peptidyl-prolyl cis-trans isomerase, FkbP-type	79.8451	97.2937	0.285143	0.959052	0.0537	0.103568	no	gene110252	chr:4163889-4164231
ygbB	ygbB ,2C-methyl-D-erythritol 2,4-cyclodiphosphate synthase	232.541	283.326	0.284978	0.457653	0.35535	0.483526	no	gene110073	chr:4060624-4062899
PA3767	conserved hypothetical protein	54.7229	66.6626	0.284733	0.569879	0.2534	0.37186	no	gene110352	chr:4223567-4225498
PA2867	probable chemotaxis transducer	204.402	248.889	0.284097	0.935553	0.05935	0.112173	no	gene108530	chr:3219607-3221080
PA3493	conserved hypothetical protein	18.1084	22.0468	0.283906	0.383142	0.4464	0.575626	no	gene109805	chr:3910738-3913767
PA0827	hypothetical protein	18.347	22.3285	0.283342	0.993284	0.04425	0.0879943	no	gene104408	chr:901933-902812
PA2086	probable epoxide hydrolase	7.01904	8.54157	0.283227	0.518135	0.30155	0.425718	no	gene106952	chr:2295532-2297920
PA3668	conserved hypothetical protein	117.296	142.733	0.283167	0.562419	0.2581	0.377489	no	gene110155	chr:4105873-4107498
fpvC	fpvC ,FpvC	3.25798	3.96437	0.283116	0.404985	0.42685	0.556214	no	gene107592	chr:2690159-2693681
PA2682	conserved hypothetical protein	36.9883	45.0002	0.282864	1.07307	0.0329	0.0680993	no	gene108150	chr:3029186-3030428
oxyR	oxyR ,OxyR	151.04	183.696	0.282384	0.587121	0.2378	0.35384	no	gene113562	chr:6012046-6015051
aotJ	aotJ ,arginine/ornithine binding protein AotJ	627.802	762.937	0.281254	0.896092	0.07065	0.129871	no	gene104530	chr:972165-972945
ptsN	ptsN ,nitrogen regulatory IIA protein	1428.07	1735	0.280862	0.914028	0.0683	0.126302	no	gene111766	chr:4994762-4995227
mmsA	mmsA ,methylmalonate-semialdehyde dehydrogenase	16.1601	19.6327	0.280817	1.01285	0.04045	0.081397	no	gene109959	chr:4002107-4003601
PA1745	hypothetical protein	67.0468	81.4149	0.280125	0.98806	0.0483	0.0946619	no	gene106260	chr:1887697-1888186
PA3886	hypothetical protein	54.3124	65.9169	0.279367	1.06165	0.03425	0.0704745	no	gene110592	chr:4351594-4352494
gcbA	gcbA ,GcbA	186.618	226.488	0.279345	0.916881	0.06715	0.12434	no	gene112552	chr:5436078-5437707
flgI	flgI ,flagellar P-ring protein precursor FlgI	65.5352	79.5348	0.279317	1.04912	0.0377	0.0765829	no	gene104934	chr:1169821-1170931
lnt	lnt ,apolipoprotein N-acyltransferase	78.6775	95.4713	0.279117	1.01101	0.04605	0.0909243	no	gene110788	chr:4463903-4465439
PA4961	hypothetical protein	95.1836	115.463	0.278641	0.939307	0.05875	0.111512	no	gene112792	chr:5569089-5571161
dsbA	dsbA ,thiol:disulfide interchange protein DsbA	700.677	849.852	0.278461	0.918368	0.0657	0.122224	no	gene113862	chr:6180941-6181577
pcs	pcs ,phosphatidylcholine synthase	116.249	140.98	0.27827	1.04897	0.0396	0.0798598	no	gene110534	chr:4316108-4316825
desT	desT ,DesT	83.5419	101.265	0.277558	1.03926	0.03965	0.0799316	no	gene112646	chr:5486355-5486985
cobJ	cobJ ,precorrin-3 methylase CobJ	35.5842	43.1313	0.2775	0.551025	0.27565	0.396666	no	gene108602	chr:3256680-3261185
PA1308	hypothetical protein	134.776	163.328	0.277213	1.06324	0.0361	0.0737903	no	gene105384	chr:1418764-1419289
fimX	fimX ,FimX	97.4654	118.104	0.277091	0.943885	0.0554	0.106148	no	gene112788	chr:5565492-5567568
PA0667	conserved hypothetical protein	243.375	294.886	0.276981	0.915986	0.0694	0.127784	no	gene104073	chr:718728-720072
PA4361	probable oxidoreductase	44.1125	53.4403	0.276741	1.04891	0.03575	0.0731555	no	gene111560	chr:4889111-4890101
lepB	lepB ,signal peptidase I	172.204	208.504	0.275961	0.963518	0.0581	0.110523	no	gene104286	chr:837327-838182
PA0207	probable transcriptional regulator	24.9699	30.2242	0.275514	0.972398	0.05045	0.0982875	no	gene103149	chr:236217-237111
PA3572	hypothetical protein	2626.43	3178.92	0.275435	0.923719	0.05915	0.111947	no	gene109963	chr:4004782-4004959
PA3289	hypothetical protein	82.9386	100.372	0.275244	0.984271	0.0488	0.0954067	no	gene109395	chr:3681047-3681461
PA2868	hypothetical protein	101.996	123.394	0.274765	0.986563	0.0523	0.10143	no	gene108532	chr:3221205-3221565
PA5226	hypothetical protein	139.199	168.313	0.274	0.352947	0.47565	0.602324	no	gene113326	chr:5883663-5884286
rpsL	rpsL ,30S ribosomal protein S12	8252.11	9977.78	0.273956	0.735813	0.1509	0.243822	no	gene111356	chr:4771755-4772127
ctpA	ctpA ,carboxyl-terminal processing protease, CtpA	164.417	198.762	0.273686	0.851739	0.089	0.156523	no	gene113138	chr:5782277-5784361
PA3833	hypothetical protein	168.528	203.715	0.27357	1.0485	0.0408	0.0819237	no	gene110486	chr:4290866-4291235
cprR	cprR ,CprR	29.4953	35.6462	0.273266	0.660909	0.1897	0.294877	no	gene108952	chr:3450837-3452801
PA1598	conserved hypothetical protein	56.3777	68.1163	0.272875	1.01857	0.0418	0.08363	no	gene105966	chr:1740243-1741065
PA0181	probable transcriptional regulator	28.538	34.4788	0.272825	0.997908	0.04545	0.0900269	no	gene103095	chr:206021-206954
PA4960	probable phosphoserine phosphatase	87.4113	105.601	0.272733	0.97652	0.04975	0.0970596	no	gene112790	chr:5567654-5568944
PA3301	hypothetical protein	74.1404	89.56	0.272595	0.559829	0.2621	0.381835	no	gene109419	chr:3699368-3700786
PA0856	hypothetical protein	448.438	541.657	0.272471	0.94905	0.05975	0.112852	no	gene104466	chr:935426-935975
PA5342	probable transcriptional regulator	62.9672	76.0298	0.271965	0.600612	0.23775	0.35384	no	gene113558	chr:6010257-6011909
panD	panD ,aspartate 1-decarboxylase precursor	221.302	267.149	0.27163	1.04123	0.04095	0.0821952	no	gene112322	chr:5313205-5313586
alkA	alkA ,DNA-3-methyladenine glycosidase II	75.2992	90.8886	0.271465	1.04302	0.041	0.0822363	no	gene106142	chr:1835324-1836218
hcp1	hcp1 ,Hcp1	1404.61	1695.32	0.271391	0.879316	0.07695	0.139064	no	gene102903	chr:103349-103838
ddlA	ddlA ,D-alanine-D-alanine ligase A	158.835	191.704	0.271351	0.961985	0.05505	0.10566	no	gene111222	chr:4700905-4701946
fleR	fleR ,two-component response regulator	103.741	125.147	0.270635	0.96565	0.0548	0.105252	no	gene104964	chr:1190384-1191806
xcpV	xcpV ,general secretion pathway protein I	122.447	147.692	0.270435	0.283661	0.57655	0.691711	no	gene109002	chr:3476481-3480239
PA0830	hypothetical protein	20.9141	25.2244	0.270345	0.945261	0.0566	0.108002	no	gene104414	chr:904767-905601
PA3003	hypothetical protein	149.674	180.49	0.270089	1.00016	0.04815	0.0944011	no	gene108802	chr:3364331-3364961
PA2577	probable transcriptional regulator	86.0712	103.778	0.269896	0.975412	0.05435	0.104532	no	gene107934	chr:2913921-2914359
PA0462	hypothetical protein	58.3791	70.3709	0.269526	0.461505	0.36105	0.48925	no	gene103661	chr:521629-523169
gltX	gltX ,glutamyl-tRNA synthetase	216.257	260.666	0.269458	0.885368	0.0757	0.137251	no	gene109080	chr:3515415-3516900
cynS	cynS ,cyanate lyase	59.071	71.1865	0.269153	0.95852	0.0588	0.111512	no	gene106884	chr:2245985-2246456
PA1940	hypothetical protein	52.6619	63.4626	0.269147	1.01736	0.0429	0.0855542	no	gene106660	chr:2122578-2123718
pcaR	pcaR ,transcriptional regulator PcaR	32.0615	38.6234	0.268633	0.989641	0.0481	0.0943363	no	gene103043	chr:176314-177154
fliE	fliE ,flagellar hook-basal body complex protein FliE	359.237	432.74	0.268563	1.00363	0.0459	0.0907246	no	gene104966	chr:1192052-1192382
hutI	hutI ,imidazolone-5-propionate hydrolase HutI	31.8402	38.3526	0.268475	0.476363	0.3413	0.46883	no	gene113054	chr:5732115-5737321
PA3267	hypothetical protein	61.6391	74.2091	0.267751	0.972257	0.0555	0.10623	no	gene109351	chr:3653936-3655811
uvrC	uvrC ,excinuclease ABC subunit C	65.3781	78.7052	0.267651	0.957547	0.0576	0.109759	no	gene107954	chr:2923960-2925787
PA4286	hypothetical protein	86.8669	104.545	0.267247	1.01685	0.0466	0.0919124	no	gene111410	chr:4808750-4809434
bfiR	bfiR ,BfiR	26.2261	31.5629	0.267227	0.925365	0.06215	0.116594	no	gene111212	chr:4693111-4693756
PA5216	probable permease of ABC iron transporter	15.071	18.1345	0.266964	0.967852	0.05635	0.107635	no	gene113306	chr:5872899-5874519
PA0886	probable C4-dicarboxylate transporter	6.02019	7.24318	0.266815	0.767449	0.1396	0.228616	no	gene104526	chr:967569-969488
PA4820	hypothetical protein	8.60196	10.3472	0.266505	0.281425	0.5887	0.702654	no	gene112506	chr:5407872-5410639
PA1615	probable lipase	212.831	256.01	0.266495	0.628596	0.2161	0.328307	no	gene106000	chr:1759783-1760586
pdxY	pdxY ,pyridoxamine kinase	92.408	111.116	0.265976	0.998087	0.0481	0.0943363	no	gene113916	chr:6208574-6209441
tig	tig ,trigger factor	1288.31	1548.93	0.265796	0.6567	0.1927	0.29879	no	gene106378	chr:1952664-1953975
PA5095	probable permease of ABC transporter	18.6593	22.4335	0.265758	0.288977	0.5739	0.688977	no	gene113060	chr:5732115-5737321
phzS	phzS ,flavin-containing monooxygenase	30.107	36.196	0.265734	0.986631	0.0515	0.100053	no	gene111254	chr:4720300-4721509
nuoB	nuoB ,NADH dehydrogenase I chain B	848.564	1019.87	0.265284	0.842502	0.0915	0.160615	no	gene108062	chr:2983204-2983882
PA3076	hypothetical protein	36.7915	44.2117	0.265058	1.00744	0.0467	0.0920119	no	gene108950	chr:3449696-3450776
folD	folD ,5,10-methylene-tetrahydrofolate dehydrogenase / cyclohydrolase	138.601	166.552	0.265033	0.965743	0.05375	0.103593	no	gene106362	chr:1946186-1947041
PA0834	conserved hypothetical protein	27.0836	32.5445	0.264994	0.978855	0.0535	0.103326	no	gene104422	chr:908376-909291
PA5487	hypothetical protein	125.52	150.734	0.26408	0.566764	0.25275	0.371029	no	gene113858	chr:6178035-6180926
bkdA2	bkdA2 ,2-oxoisovalerate dehydrogenase (beta subunit)	14.6551	17.5984	0.264039	0.58887	0.2373	0.353285	no	gene107276	chr:2473212-2475494
slyD	slyD ,peptidyl-prolyl cis-trans isomerase SlyD	615.854	739.373	0.263713	0.912977	0.06525	0.12155	no	gene104428	chr:913085-913571
PA4398	two-component sensor	18.3874	22.0705	0.263397	0.998176	0.0472	0.0928984	no	gene111634	chr:4927997-4930094
oprF	oprF ,Major porin and structural outer membrane porin OprF precursor	13435.1	16118.8	0.262735	0.163017	0.7437	0.82472	no	gene106324	chr:1921173-1922226
PA5252	probable ATP-binding component of ABC transporter	80.8527	96.9977	0.262655	0.825656	0.0971	0.168585	no	gene113378	chr:5912026-5914521
atsA	atsA ,arylsulfatase	10.6958	12.8251	0.261921	0.924933	0.06165	0.115851	no	gene103099	chr:207922-209533
PA0671	hypothetical protein	11.0656	13.2673	0.261787	0.726903	0.1523	0.245657	no	gene104091	chr:732101-732653
PA1413	probable transcriptional regulator	29.8274	35.7382	0.260829	0.945534	0.06285	0.11763	no	gene105594	chr:1537754-1538627
PA2631	probable acetyl transferase	388.758	465.489	0.259875	0.697012	0.1642	0.262343	no	gene108048	chr:2974128-2975716
PA1526	probable transcriptional regulator	111.687	133.73	0.259861	0.985606	0.0486	0.0951159	no	gene105820	chr:1660726-1661386
flhF	flhF ,flagellar biosynthesis protein FlhF	150.245	179.869	0.259622	0.907704	0.0672	0.124391	no	gene105674	chr:1582527-1583817
PA0117	probable short chain dehydrogenase	29.1618	34.9066	0.259418	0.892011	0.0724	0.132432	no	gene102967	chr:137247-137976
PA4634	hypothetical protein	127.355	152.42	0.259196	0.997224	0.04865	0.0951803	no	gene112116	chr:5202627-5203242
rplS	rplS ,50S ribosomal protein L19	4312.96	5161.27	0.259049	0.806603	0.11175	0.189876	no	gene110302	chr:4195007-4195358
PA4788	hypothetical protein	15.8348	18.9427	0.258539	0.877434	0.08015	0.143913	no	gene112440	chr:5376851-5377709
pscF	pscF ,type III export protein PscF	64.5474	77.2091	0.258411	0.724454	0.1503	0.243135	no	gene106208	chr:1862763-1863021
glmU	glmU ,glucosamine-1-phosphate acetyltransferase/N-acetylglucosamine-1-phosphate uridyltransferase	126.893	151.78	0.258379	0.905595	0.0712	0.130623	no	gene113988	chr:6246325-6247690
moaA1	moaA1 ,molybdopterin biosynthetic protein A1	20.7107	24.771	0.258276	0.897737	0.0722	0.132153	no	gene110560	chr:4333356-4334346
lolA	lolA ,lipoprotein localization protein LolA	198.25	237.115	0.258268	0.944437	0.0555	0.10623	no	gene108014	chr:2956152-2956779
PA0060	conserved hypothetical protein	279.464	334.202	0.258057	0.893058	0.0708	0.130061	no	gene102853	chr:74033-74267
PA1039	conserved hypothetical protein	104.012	124.359	0.257762	0.798874	0.1194	0.20067	no	gene104844	chr:1125547-1126338
gcdR	gcdR ,transcriptional regulator, GcdR	52.5666	62.8448	0.257646	0.970799	0.0527	0.102064	no	gene103633	chr:504120-505029
rpsP	rpsP ,30S ribosomal protein S16	3236.78	3867.96	0.257015	0.887945	0.0811	0.145104	no	gene110308	chr:4196707-4196959
PA2652	methyl-accepting chemotaxis protein	56.6678	67.7178	0.257006	0.934594	0.0589	0.111663	no	gene108090	chr:3000073-3001759
PA0805	hypothetical protein	8166.43	9755.79	0.256553	0.853312	0.08675	0.153341	no	gene104360	chr:882988-883216
PA3683	conserved hypothetical protein	44.5335	53.175	0.255859	0.952586	0.0542	0.10428	no	gene110185	chr:4124857-4125724
nudC	nudC ,NudC	223.526	266.868	0.255681	0.41571	0.40915	0.539462	no	gene106426	chr:1981016-1984288
PA1029	hypothetical protein	178.211	212.639	0.254815	0.891669	0.0773	0.139606	no	gene104824	chr:1116212-1116500
htrB1	htrB1 ,acyltransferase HtrB1	147.79	176.309	0.254562	0.928765	0.0667	0.123795	no	gene134034	chr:14234-15122
PA2084	probable asparagine synthetase	19.0905	22.7734	0.254495	0.938214	0.05825	0.11077	no	gene106948	chr:2293152-2294985
PA2945	conserved hypothetical protein	73.8033	88.008	0.253949	0.928469	0.0616	0.115835	no	gene108686	chr:3304436-3305564
PA2211	conserved hypothetical protein	7.18231	8.56324	0.253711	0.453942	0.3724	0.501659	no	gene107202	chr:2428851-2432139
fpvF	fpvF ,FpvF	11.3529	13.5267	0.252753	0.627748	0.21135	0.322764	no	gene107598	chr:2690159-2693681
PA3455	conserved hypothetical protein	93.1766	111.009	0.252642	0.892178	0.07125	0.130672	no	gene109729	chr:3860674-3862165
PA1997	probable AMP-binding enzyme	41.2606	49.1537	0.252533	0.93795	0.0621	0.11654	no	gene106774	chr:2182451-2184407
gfnR	gfnR ,glutathione-dependent formaldehyde neutralization regulator GfnR	16.8063	20.0184	0.252322	0.861231	0.08765	0.154442	no	gene110079	chr:4065118-4066027
PA3998	conserved hypothetical protein	936.204	1115.08	0.252253	0.29337	0.56255	0.680043	no	gene110816	chr:4476993-4478908
PA3515	hypothetical protein	31.8077	37.8788	0.252015	0.93476	0.05925	0.112098	no	gene109849	chr:3930742-3931816
lasI	lasI ,autoinducer synthesis protein LasI	4218.21	5021.83	0.251579	0.592118	0.22785	0.341867	no	gene105632	chr:1559253-1559859
cbpA	cbpA ,cAMP-binding protein A	41.8927	49.8651	0.251333	0.926284	0.06695	0.124135	no	gene112268	chr:5283108-5283906
PA2633	hypothetical protein	77.8362	92.6282	0.25101	0.708009	0.1556	0.250471	no	gene108052	chr:2975722-2977161
PA2705	hypothetical protein	61.1439	72.7531	0.2508	0.933491	0.0579	0.110256	no	gene108196	chr:3059034-3060216
recD	recD ,exodeoxyribonuclease V alpha chain	49.0619	58.3643	0.250483	0.357742	0.47265	0.600026	no	gene111404	chr:4799298-4808710
PA4463	conserved hypothetical protein	11338.8	13486.5	0.250242	0.659593	0.18635	0.290481	no	gene111764	chr:4994440-4994749
pdxB	pdxB ,erythronate-4-phosphate dehydrogenase	67.8095	80.651	0.250205	0.941569	0.0603	0.11366	no	gene105518	chr:1491912-1493055
PA0545	hypothetical protein	86.6715	103.072	0.250016	0.932563	0.065	0.121124	no	gene103827	chr:602345-603650
ptxR	ptxR ,transcriptional regulator PtxR	5.93312	7.05556	0.249968	0.698036	0.15935	0.255474	no	gene107296	chr:2486354-2487293
PA4667	hypothetical protein	85.634	101.812	0.249645	0.863159	0.0836	0.148717	no	gene112181	chr:5234996-5236769
PA2884	hypothetical protein	60.517	71.9177	0.249006	0.978065	0.0603	0.11366	no	gene108564	chr:3236193-3236958
plsB	plsB ,glycerol-3-phosphate acyltransferase	49.1068	58.3561	0.248959	0.886833	0.0753	0.136793	no	gene110165	chr:4112284-4114789
PA5174	probable beta-ketoacyl synthase	179.668	213.501	0.248912	0.813104	0.10165	0.17512	no	gene113222	chr:5826134-5828039
PA5149.1	tRNA-Phe	481.46	572.034	0.248684	0.199777	0.741	0.822709	no	gene113170	chr:5798559-5798635
PA0333	hypothetical protein	62.3569	74.0822	0.248577	0.94338	0.06925	0.127635	no	gene103403	chr:374242-375514
PA1929	hypothetical protein	75.0958	89.2141	0.24854	0.785866	0.126	0.209925	no	gene106638	chr:2109557-2109854
PA5020	probable acyl-CoA dehydrogenase	10.0578	11.9466	0.24829	0.880101	0.0763	0.138159	no	gene112910	chr:5645592-5647395
PA3016	hypothetical protein	68.651	81.5431	0.248282	0.878894	0.07915	0.142301	no	gene108828	chr:3377869-3378304
greA	greA ,transcription elongation factor GreA	1070.62	1271.63	0.248232	0.32087	0.5102	0.63354	no	gene112374	chr:5339390-5343085
PA3853	probable transferase	81.8381	97.1918	0.248062	0.941904	0.0618	0.116094	no	gene110526	chr:4313762-4314452
PA1883	probable NADH-ubiquinone/plastoquinone oxidoreductase	12.0796	14.3449	0.24797	0.392314	0.4513	0.5806	no	gene106546	chr:2053276-2054223
PA2285	hypothetical protein	6.53411	7.7588	0.247842	0.314844	0.5169	0.639578	no	gene107350	chr:2511056-2513841
phnX	phnX ,2-phosphonoacetaldehyde hydrolase	13.7349	16.302	0.247201	0.811235	0.1051	0.180227	no	gene105390	chr:1421476-1422304
gpsA	gpsA ,glycerol-3-phosphate dehydrogenase, biosynthetic	101.292	120.213	0.247076	0.905227	0.0668	0.123939	no	gene105998	chr:1758747-1759770
PA5229	conserved hypothetical protein	187.962	223.009	0.246658	0.934522	0.069	0.127216	no	gene113332	chr:5885485-5885944
atpI	atpI ,ATP synthase protein I	439.216	520.951	0.246217	0.864352	0.08215	0.146559	no	gene133904	chr:6254427-6254808
PA3226	probable hydrolase	71.5203	84.8193	0.24604	0.516046	0.30265	0.4268	no	gene109265	chr:3613494-3614867
rpsS	rpsS ,30S ribosomal protein S19	13282.2	15751.5	0.246003	0.749565	0.16535	0.263882	no	gene111338	chr:4764587-4764863
PA2954	hypothetical protein	111.412	132.099	0.245711	0.654958	0.1939	0.300399	no	gene108704	chr:3314494-3315689
pauR	pauR ,PauR	386.934	458.749	0.245617	0.869659	0.0829	0.147708	no	gene113476	chr:5969986-5970535
PA3747	conserved hypothetical protein	68.0451	80.6728	0.24559	0.967207	0.06265	0.117334	no	gene110312	chr:4198842-4199643
PA0734	hypothetical protein	78.4529	93.0116	0.245584	0.457035	0.3595	0.487505	no	gene104219	chr:801274-802239
eutB	eutB ,ethanolamine ammonia-lyase large subunit	23.5198	27.8822	0.24547	0.919795	0.06105	0.11484	no	gene110868	chr:4505507-4506902
PA5076	probable binding protein component of ABC transporter	331.458	392.871	0.245229	0.831036	0.0953	0.165978	no	gene113022	chr:5713231-5714032
PA1329	conserved hypothetical protein	3.49561	4.14157	0.244636	0.360654	0.46935	0.597053	no	gene105426	chr:1441631-1442063
ppgL	ppgL ,periplasmic gluconolactonase, PpgL	30.2229	35.8023	0.244411	0.912878	0.06705	0.124196	no	gene111228	chr:4704138-4705305
pelC	pelC ,PelC	11.9278	14.1272	0.244141	0.675433	0.1847	0.288231	no	gene108922	chr:3426927-3427446
PA0098	hypothetical protein	26.2077	31.0387	0.244074	0.371056	0.46395	0.592286	no	gene102929	chr:117551-121324
PA3491	probable ferredoxin	25.5628	30.2729	0.243981	0.699292	0.1669	0.265666	no	gene109801	chr:3907267-3910736
tagF1	tagF1 ,TagF1	44.6527	52.8742	0.243815	0.315987	0.5357	0.656855	no	gene102885	chr:90843-94826
PA2087	hypothetical protein	8.23149	9.74345	0.243278	0.368256	0.4776	0.603832	no	gene106954	chr:2295532-2297920
argF	argF ,ornithine carbamoyltransferase, anabolic	118.782	140.579	0.24306	0.879691	0.07775	0.140237	no	gene109893	chr:3959032-3959950
ygdP	ygdP ,Nudix hydrolase YgdP	649.287	768.403	0.243008	0.852064	0.0872	0.153843	no	gene103409	chr:378095-378575
folE2	folE2 ,GTP cyclohydrolase I precursor	513.295	607.437	0.242946	0.840075	0.08845	0.155654	no	gene106118	chr:1825494-1826040
PA0935	conserved hypothetical protein	122.786	145.249	0.242377	0.88858	0.0769	0.139019	no	gene104632	chr:1025400-1026231
pctB	pctB ,chemotactic transducer PctB	62.1391	73.5015	0.242272	0.862761	0.0834	0.148504	no	gene111458	chr:4837389-4839279
PA1026	hypothetical protein	49.4857	58.5204	0.241929	0.831222	0.09545	0.166135	no	gene104818	chr:1112573-1113050
PA3353	hypothetical protein	308.69	365.004	0.241752	0.829925	0.09265	0.162327	no	gene109523	chr:3763680-3764472
PA2713	conserved hypothetical protein	76.8424	90.8603	0.241748	0.883196	0.07835	0.141136	no	gene108212	chr:3067206-3067686
PA0920	alanyl-phosphatidylglycerol synthase	25.0722	29.6446	0.241682	0.928761	0.0684	0.126445	no	gene104600	chr:1003965-1006611
PA1405	probable helicase	18.5803	21.9659	0.241492	0.873441	0.0807	0.144575	no	gene105578	chr:1527190-1528783
PA4025	probable ethanolamine ammonia-lyase light chain	32.3638	38.2464	0.240943	0.875952	0.08135	0.145505	no	gene110870	chr:4506912-4507734
roxS	roxS ,RoxS	90.6185	107.088	0.24092	0.871969	0.0777	0.140192	no	gene111826	chr:5028979-5030248
ubiX	ubiX ,UbiX	127.559	150.689	0.240407	0.909212	0.066	0.122701	no	gene110858	chr:4497849-4498479
PA5052	hypothetical protein	135.523	160.084	0.24029	0.897344	0.07115	0.130575	no	gene112974	chr:5691761-5692457
gcvT1	gcvT1 ,glycine-cleavage system protein T1	186.421	220.146	0.239898	0.831582	0.09705	0.168551	no	gene113304	chr:5871666-5872749
PA2229	conserved hypothetical protein	41.947	49.5278	0.239671	0.884958	0.0803	0.144136	no	gene107238	chr:2451706-2452426
pheA	pheA ,chorismate mutase	270.083	318.859	0.239512	0.493438	0.32545	0.4528	no	gene109145	chr:3554156-3556339
PA0457.1	hypothetical membrane protein	49.0259	57.8645	0.239133	0.536004	0.3002	0.424134	no	gene267066	chr:515134-516027
PA4948	conserved hypothetical protein	105.798	124.843	0.2388	0.396724	0.43285	0.56219	no	gene112766	chr:5553116-5555080
PA4233	probable major facilitator superfamily (MFS) transporter	47.1687	55.6526	0.238617	0.902829	0.07645	0.138385	no	gene111286	chr:4747153-4748542
nmoR	nmoR ,NmoR	17.6951	20.8761	0.238506	0.802147	0.1095	0.186737	no	gene111226	chr:4703204-4704059
pqsL	pqsL ,probable FAD-dependent monooxygenase	106.349	125.458	0.238396	0.866429	0.0805	0.144309	no	gene111200	chr:4687651-4688848
shaD	shaD ,ShaD	100.408	118.44	0.238281	0.311792	0.5367	0.657646	no	gene104880	chr:1142060-1147815
pgsA	pgsA ,CDP-diacylglycerol--glycerol-3-phosphate 3-phosphatidyltransferase	229.891	271.103	0.237891	0.866354	0.0851	0.150952	no	gene107952	chr:2923366-2923927
PA2729	hypothetical protein	22.4996	26.5195	0.237158	0.447156	0.37035	0.4993	no	gene108244	chr:3083484-3087491
PA0863	probable oxidoreductase	30.4361	35.8708	0.237024	0.872607	0.0845	0.149983	no	gene104480	chr:943481-944441
PA0729	hypothetical protein	781.025	920.312	0.236754	0.884482	0.08435	0.149812	no	gene104207	chr:797250-797598
thiD	thiD ,phosphomethylpyrimidine kinase	134.052	157.908	0.236287	0.880361	0.08035	0.144179	no	gene110770	chr:4455886-4456684
PA1009	hypothetical protein	176.901	208.374	0.236234	0.883444	0.0828	0.147577	no	gene104782	chr:1092509-1093067
nppA1	nppA1 ,NppA1	40.036	47.1396	0.235641	0.463627	0.3541	0.482247	no	gene106402	chr:1965770-1969444
PA0922.1	tRNA-Met	863.036	1016.15	0.235617	0.24804	0.62255	0.732381	no	gene104606	chr:1007726-1007803
gpuA	gpuA ,3-guanidinopropionase	9.69583	11.4157	0.23559	0.752908	0.1374	0.22561	no	gene103313	chr:323615-324572
PA4798	hypothetical protein	57.7512	67.9832	0.235327	0.884982	0.0814	0.145548	no	gene112460	chr:5383946-5384675
ssb	ssb ,single-stranded DNA-binding protein	901.487	1061.11	0.235194	0.785693	0.11475	0.194262	no	gene111284	chr:4746639-4747137
PA5246	conserved hypothetical protein	70.8394	83.3667	0.234921	0.583426	0.24795	0.365428	no	gene113366	chr:5907389-5908330
mvfR	mvfR ,Transcriptional regulator MvfR	104.049	122.448	0.234908	0.591587	0.23565	0.351769	no	gene104770	chr:1083971-1087095
bauD	bauD ,Amino acid permease	29.3843	34.5742	0.234646	0.895256	0.07605	0.137751	no	gene102991	chr:145964-147392
PA3981	conserved hypothetical protein	224.036	263.561	0.234411	0.4902	0.3292	0.456307	no	gene110782	chr:4461387-4463718
PA2627	conserved hypothetical protein	138.1	162.427	0.234078	0.477123	0.3438	0.470917	no	gene108040	chr:2969986-2971731
PA4580	conserved hypothetical protein	115.46	135.77	0.23377	0.346076	0.48145	0.606908	no	gene112006	chr:5126712-5129117
dacC	dacC ,D-ala-D-ala-carboxypeptidase	444.784	522.99	0.233676	0.736596	0.1379	0.226364	no	gene110818	chr:4478978-4480139
PA1184	probable transcriptional regulator	27.7256	32.5982	0.233569	0.845321	0.09435	0.164735	no	gene105136	chr:1285897-1286788
PA3733	hypothetical protein	52.8701	62.1258	0.23274	0.879225	0.07905	0.142213	no	gene110284	chr:4183709-4184939
PA5003	Mig-14-like protein	149.294	175.426	0.232705	0.254101	0.6111	0.722115	no	gene112876	chr:5621029-5624797
PA4992	hypothetical protein	79.0487	92.8831	0.232675	0.491115	0.3305	0.457426	no	gene112854	chr:5606495-5608480
PA2607	conserved hypothetical protein	114.182	134.089	0.231846	0.272081	0.6033	0.715505	no	gene108000	chr:2948581-2950950
dotU3	dotU3 ,DotU3	55.2983	64.934	0.231739	0.330679	0.5185	0.64113	no	gene107504	chr:2607131-2612799
PA5075	probable permease of ABC transporter	169.938	199.513	0.231476	0.608055	0.23075	0.345641	no	gene113020	chr:5711476-5713166
PA1767	hypothetical protein	216.571	254.242	0.231362	0.76352	0.12625	0.210215	no	gene106304	chr:1910684-1912211
pqsD	pqsD ,3-oxoacyl-[acyl-carrier-protein] synthase III	25.699	30.1687	0.231342	0.581183	0.2489	0.366731	no	gene104762	chr:1081941-1083854
PA1139	hypothetical protein	32.9188	38.6249	0.230621	0.814957	0.09775	0.169608	no	gene105046	chr:1230309-1231158
PA2481	hypothetical protein	53.8257	63.1555	0.230614	0.583879	0.246	0.363323	no	gene107740	chr:2799909-2801435
PA0335	hypothetical protein	73.0617	85.7251	0.230602	0.86462	0.08425	0.14973	no	gene103407	chr:377238-377892
PA1394	hypothetical protein	97.8161	114.764	0.230529	0.672982	0.1798	0.282165	no	gene105556	chr:1516432-1516687
prrF2	prrF2 ,regulatory RNA PrrF2	953.4	1118.5	0.230412	0.273774	0.6074	0.719269	no	gene160439	chr:5283994-5284319
coaD	coaD ,phosphopantetheine adenylyltransferase	392.348	460.205	0.230141	0.829783	0.09825	0.170369	no	gene103463	chr:406618-407098
PA4701	conserved hypothetical protein	192.624	225.689	0.228548	0.757828	0.1294	0.214754	no	gene112262	chr:5280504-5282067
-	NA	561.131	657.235	0.228072	0.707385	0.15595	0.25089	no	-	chr:6264226-6264361
PA3017	conserved hypothetical protein	408.195	478.036	0.22786	0.829382	0.09685	0.168256	no	gene108830	chr:3378511-3378949
iscA	iscA ,probable iron-binding protein IscA	1225.15	1434.63	0.227715	0.800408	0.10975	0.187049	no	gene110442	chr:4270147-4270471
capB	capB ,cold acclimation protein B	24981.8	29245.9	0.227359	0.707659	0.1742	0.275162	no	gene109349	chr:3653666-3653876
PA0029	probable sulfate transporter	8.97642	10.5044	0.226787	0.780648	0.1252	0.208717	no	gene102797	chr:30501-32055
PA2205	hypothetical protein	33.9357	39.7123	0.22678	0.761517	0.131	0.216892	no	gene107190	chr:2423923-2424400
groEL	groEL ,GroEL protein	5249	6141.52	0.226555	0.190231	0.69425	0.789217	no	gene111608	chr:4915480-4917124
cobC	cobC ,cobalamin biosynthetic protein CobC	30.5809	35.7739	0.226276	0.351531	0.48905	0.61371	no	gene105320	chr:1385669-1391861
rplD	rplD ,50S ribosomal protein L4	6978.59	8162.71	0.226113	0.286887	0.55505	0.674638	no	gene111344	chr:4765712-4766611
PA3457	hypothetical protein	48.6139	56.8524	0.225851	0.850065	0.09955	0.172248	no	gene109733	chr:3864373-3865126
-	NA	32903.7	38479.3	0.225832	0.823465	0.1038	0.178217	no	gene302401	chr:4939193-4939277
PA3940	probable DNA binding protein	2317.31	2709.56	0.225608	0.793344	0.1116	0.189737	no	gene110700	chr:4418302-4418584
PA1576	probable 3-hydroxyisobutyrate dehydrogenase	126.058	147.344	0.225099	0.840872	0.0946	0.165068	no	gene105922	chr:1715808-1716675
PA0791	probable transcriptional regulator	57.3603	67.0455	0.225089	0.479446	0.33805	0.466044	no	gene104332	chr:866557-868808
pslJ	pslJ ,PslJ	48.2192	56.3317	0.224339	0.866163	0.09435	0.164735	no	gene107260	chr:2465101-2466538
PA4153	2,3-butanediol dehydrogenase	7.8954	9.22178	0.224033	0.697758	0.1655	0.263966	no	gene111126	chr:4646719-4647811
sbcB	sbcB ,exodeoxyribonuclease I	108.467	126.687	0.224009	0.803462	0.11115	0.189087	no	gene111470	chr:4844270-4845713
bfd	bfd ,bacterioferritin-associated ferredoxin Bfd	154.574	180.504	0.22373	0.674379	0.18305	0.286138	no	gene109879	chr:3949852-3950074
dauB	dauB ,NAD(P)H-dependent anabolic L-arginine dehydrogenase, DauB	18.2494	21.3062	0.223421	0.772778	0.12175	0.204188	no	gene110544	chr:4322787-4323735
PA4093	hypothetical protein	35.5861	41.535	0.223014	0.69558	0.168	0.267035	no	gene111006	chr:4575907-4576324
PA3247	hypothetical protein	85.433	99.703	0.222842	0.807817	0.10255	0.176234	no	gene109307	chr:3633591-3634881
PA0759	conserved hypothetical protein	147.785	172.45	0.22268	0.803992	0.10725	0.183462	no	gene104268	chr:827399-828344
hpcB	hpcB ,homoprotocatechuate 2,3-dioxygenase	11.7189	13.6705	0.222226	0.749945	0.1339	0.221102	no	gene111068	chr:4612604-4613528
PA0760	conserved hypothetical protein	262.798	306.455	0.221721	0.768808	0.1237	0.206587	no	gene104270	chr:828616-828871
sutA	sutA ,SutA	2290.8	2670.84	0.221443	0.750503	0.1335	0.220507	no	gene113444	chr:5950033-5950351
dnaX	dnaX ,DNA polymerase subunits gamma and tau	125.959	146.824	0.221124	0.744398	0.1301	0.215723	no	gene105834	chr:1669988-1672034
PA3342	hypothetical protein	38.3739	44.7278	0.221049	0.82063	0.09985	0.172553	no	gene109501	chr:3752595-3753612
PA4011	hypothetical protein	66.6677	77.6655	0.220287	0.588391	0.2447	0.361979	no	gene110842	chr:4490561-4492591
PA3128	probable short-chain dehydrogenase	68.1845	79.4135	0.21994	0.826177	0.10015	0.172964	no	gene109060	chr:3510143-3510890
PA3949	hypothetical protein	64.9654	75.6634	0.219924	0.826654	0.09985	0.172553	no	gene110718	chr:4429400-4430576
PA5392	conserved hypothetical protein	10.9687	12.7748	0.219896	0.319665	0.5208	0.642974	no	gene113668	chr:6069843-6071618
PA3119	conserved hypothetical protein	132.122	153.865	0.219793	0.839185	0.0949	0.165488	no	gene109042	chr:3501808-3502372
fdx1	fdx1 ,ferredoxin [4Fe-4S]	715.927	833.736	0.219779	0.829919	0.10185	0.175302	no	gene103461	chr:406246-406498
pchP	pchP ,phosphorylcholine phosphatase	40.3778	47.0169	0.219618	0.828601	0.0993	0.171869	no	gene113458	chr:5957207-5958257
argR	argR ,transcriptional regulator ArgR	90.4393	105.308	0.219592	0.810079	0.1075	0.183833	no	gene104540	chr:976409-977399
shaC	shaC ,ShaC	44.4431	51.7411	0.219354	0.346142	0.49985	0.624308	no	gene104878	chr:1142060-1147815
PA5290	conserved hypothetical protein	34.1145	39.7155	0.219317	0.827653	0.09515	0.16582	no	gene113454	chr:5953561-5955055
relA	relA ,GTP pyrophosphokinase	241.524	281.146	0.219151	0.674324	0.17255	0.27302	no	gene104630	chr:1023052-1025296
PA0842	probable glycosyl transferase	25.4322	29.5955	0.218724	0.806607	0.1017	0.175152	no	gene104438	chr:917308-918529
PA0733	probable pseudouridylate synthase	19.5912	22.7967	0.218614	0.560919	0.26165	0.381579	no	gene104217	chr:801274-802239
PA4183	hypothetical protein	60.5339	70.4348	0.218544	0.77953	0.11835	0.199146	no	gene111186	chr:4679598-4680066
dipZ	dipZ ,thiol:disulfide interchange protein DipZ	34.3622	39.9787	0.21841	0.836761	0.0996	0.172281	no	gene112556	chr:5439917-5441693
nhaB	nhaB ,sodium/proton antiporter NhaB	49.8437	57.9781	0.218098	0.5118	0.31415	0.440006	no	gene106420	chr:1977099-1979941
PA2288	hypothetical protein	56.4154	65.6079	0.217779	0.667299	0.19415	0.300703	no	gene107356	chr:2516020-2516308
PA1683	probable sugar aldolase	118.008	137.194	0.217326	0.424032	0.39905	0.528774	no	gene106136	chr:1832013-1834321
PA3400	hypothetical protein	19.0576	22.1502	0.216955	0.547613	0.27375	0.394983	no	gene109619	chr:3804939-3807242
PA0473	probable glutathione S-transferase	225.991	262.59	0.216542	0.776412	0.12165	0.204082	no	gene103683	chr:534195-534945
PA4958	hypothetical protein	92.7067	107.684	0.216063	0.773857	0.1212	0.203388	no	gene112786	chr:5563964-5565428
PA1379	probable short-chain dehydrogenase	11.6561	13.5344	0.215539	0.677884	0.1805	0.283024	no	gene105526	chr:1496086-1496920
icmF1	icmF1 ,IcmF1	43.0638	49.9858	0.215042	0.696991	0.1562	0.251074	no	gene102887	chr:90843-94826
PA3919	conserved hypothetical protein	102.597	119.064	0.214761	0.745688	0.13465	0.221683	no	gene110658	chr:4387335-4388727
rplC	rplC ,50S ribosomal protein L3	6508.63	7545.37	0.213237	0.4073	0.4182	0.548407	no	gene111346	chr:4766624-4767260
PA1768	hypothetical protein	136.538	158.264	0.213031	0.802958	0.1081	0.184745	no	gene106306	chr:1912216-1912756
PA4849	hypothetical protein	15.9214	18.4544	0.212997	0.70776	0.1612	0.257772	no	gene112564	chr:5444251-5445118
PA0787	hypothetical protein	29.0315	33.6436	0.212713	0.781043	0.12	0.201617	no	gene104324	chr:859006-860170
PA2557	probable AMP-binding enzyme	14.5694	16.8747	0.211916	0.771099	0.12305	0.205687	no	gene107892	chr:2890355-2892050
cdhC	cdhC ,CdhC, Carnitine dehydrogenase-related gene C	1.75337	2.02946	0.210963	0.392526	0.42595	0.555301	no	gene113658	chr:6064898-6065783
PA2872	hypothetical protein	51.4425	59.5279	0.210605	0.369952	0.4633	0.592207	no	gene108540	chr:3224613-3229254
dsdA	dsdA ,D-serine dehydratase	48.9856	56.6823	0.210542	0.79557	0.115	0.194567	no	gene109531	chr:3768183-3769530
aotP	aotP ,arginine/ornithine transport protein AotP	127.947	148.019	0.210232	0.775221	0.1177	0.198412	no	gene104538	chr:975612-976377
PA1531	hypothetical protein	7.23121	8.36121	0.209475	0.229157	0.6467	0.752856	no	gene105832	chr:1668839-1669952
lptD	lptD ,LPS-assembly protein LptD	415.65	480.592	0.209443	0.407192	0.41995	0.549796	no	gene103929	chr:651496-656527
truA	truA ,tRNA-pseudouridine synthase I	61.8197	71.4678	0.209226	0.787028	0.1135	0.19238	no	gene109032	chr:3494566-3495424
PA1821	probable enoyl-CoA hydratase/isomerase	358.429	414.35	0.209164	0.708426	0.1515	0.244579	no	gene106422	chr:1980164-1980977
PA5439	probable glucose-6-phosphate dehydrogenase	40.432	46.729	0.20882	0.785509	0.1181	0.198965	no	gene113762	chr:6122138-6123605
priA	priA ,primosomal protein N'	28.1042	32.4812	0.208818	0.785765	0.1173	0.197917	no	gene112970	chr:5687495-5689715
recB	recB ,exodeoxyribonuclease V beta chain	49.4018	57.0775	0.208358	0.411033	0.40885	0.539194	no	gene111406	chr:4799298-4808710
cbrA	cbrA ,two-component sensor CbrA	29.5565	34.1395	0.207964	0.750103	0.1319	0.218123	no	gene112310	chr:5303850-5306962
PA0591	conserved hypothetical protein	192.098	221.881	0.207946	0.400636	0.4211	0.551042	no	gene103921	chr:649306-650538
cobN	cobN ,cobalamin biosynthetic protein CobN	27.9244	32.2484	0.2077	0.75126	0.1358	0.223246	no	gene108684	chr:3300614-3304361
PA2332	probable transcriptional regulator	44.3992	51.2609	0.207326	0.777598	0.12215	0.204735	no	gene107444	chr:2573469-2574375
cbiD	cbiD ,cobalamin biosynthetic protein CbiD	29.9965	34.6295	0.207206	0.40647	0.41955	0.549531	no	gene108612	chr:3261521-3264587
dgt	dgt ,deoxyguanosinetriphosphate triphosphohydrolase	74.2295	85.6807	0.206977	0.749026	0.13515	0.22244	no	gene105016	chr:1216670-1218167
PA2831	conserved hypothetical protein	89.1644	102.885	0.206498	0.755859	0.12715	0.211587	no	gene108456	chr:3184001-3185129
PA1804.1	tRNA-Asp	235944	272097	0.20568	0.743072	0.14355	0.233983	no	gene106388	chr:1959082-1959159
PA5230	probable permease of ABC transporter	60.0435	69.2434	0.205669	0.774019	0.1252	0.208717	no	gene113334	chr:5885953-5887078
PA1496	probable potassium channel	13.9927	16.1347	0.205492	0.525848	0.30405	0.428161	no	gene105760	chr:1623250-1624715
PA2980	conserved hypothetical protein	1042.5	1201.83	0.205185	0.18514	0.71895	0.808659	no	gene108756	chr:3336211-3338641
PA2602	3-mercaptopropionate dioxygenase	12.8463	14.8079	0.205018	0.286346	0.5658	0.683378	no	gene107988	chr:2945263-2947449
olsB	olsB ,OlsB	87.0889	100.379	0.204898	0.159792	0.7503	0.829726	no	gene111538	chr:4878789-4881178
PA4698	hypothetical protein	317.08	365.421	0.204713	0.346108	0.48875	0.613472	no	gene112256	chr:5276842-5277951
rpsG	rpsG ,30S ribosomal protein S7	8462.82	9752.33	0.204608	0.45745	0.36775	0.496636	no	gene111354	chr:4771185-4771656
PA5122	hypothetical protein	89.4727	103.086	0.204324	0.564577	0.25795	0.377369	no	gene113114	chr:5770936-5772027
pppA	pppA ,PppA	47.4995	54.7246	0.204277	0.757324	0.13455	0.221584	no	gene102883	chr:90105-90834
PA3073	hypothetical protein	16.8022	19.3564	0.204159	0.235778	0.6392	0.745881	no	gene108944	chr:3443813-3449643
PA1506	hypothetical protein	35.6315	41.0418	0.203941	0.581339	0.2513	0.369192	no	gene105780	chr:1635907-1636237
pilS	pilS ,two-component sensor PilS	27.4214	31.5759	0.203523	0.776913	0.12215	0.204735	no	gene111938	chr:5093377-5094970
PA3766	probable aromatic amino acid transporter	11.3962	13.1226	0.203499	0.704712	0.1554	0.250222	no	gene110350	chr:4221922-4223179
PA3322	hypothetical protein	67.6203	77.8336	0.202935	0.76085	0.13005	0.215704	no	gene109461	chr:3724455-3725154
PA3538	probable ATP-binding component of ABC transporter	132.999	153.085	0.202914	0.724449	0.14725	0.238826	no	gene109895	chr:3959954-3961037
glnS	glnS ,glutaminyl-tRNA synthetase	231.973	266.966	0.202698	0.653461	0.18305	0.286138	no	gene106358	chr:1943066-1944737
PA1571	hypothetical protein	2533.99	2916.04	0.202603	0.774002	0.1207	0.20261	no	gene105912	chr:1712518-1712698
PA4592	probable outer membrane protein precursor	14.8375	17.0725	0.202418	0.384597	0.43695	0.566324	no	gene112032	chr:5141785-5146403
ppsA	ppsA ,phosphoenolpyruvate synthase	584.75	672.733	0.202214	0.504366	0.3056	0.429801	no	gene106310	chr:1914036-1916412
PA3943	conserved hypothetical protein	32.2322	37.0753	0.201958	0.777955	0.1226	0.205119	no	gene110706	chr:4420203-4421799
czcC	czcC ,outer membrane protein precursor CzcC	1.40925	1.6207	0.20169	0.413459	0.41535	0.545569	no	gene107822	chr:2842018-2843305
shaE	shaE ,ShaE	147.683	169.79	0.201245	0.153964	0.76655	0.841346	no	gene104882	chr:1142060-1147815
PA1736	probable acyl-CoA thiolase	32.8083	37.7164	0.201129	0.751947	0.13455	0.221584	no	gene106242	chr:1878979-1880185
cafA	cafA ,cytoplasmic axial filament protein	111.346	127.998	0.201072	0.705576	0.1602	0.256467	no	gene111792	chr:5008642-5010100
fklB	fklB ,peptidyl-prolyl cis-trans isomerase FklB	180.953	208.007	0.201021	0.747523	0.1345	0.221584	no	gene111990	chr:5120634-5121252
PA0988	hypothetical protein	176.584	202.91	0.200486	0.776457	0.13125	0.217241	no	gene104740	chr:1069768-1070173
PA0665	conserved hypothetical protein	294.837	338.751	0.200308	0.765429	0.13155	0.217673	no	gene104069	chr:717230-717581
PA2728	hypothetical protein	27.4806	31.5676	0.20003	0.616464	0.2152	0.327386	no	gene108242	chr:3083484-3087491
PA1676	hypothetical protein	73.1998	84.0642	0.199653	0.659827	0.1923	0.298336	no	gene106122	chr:1826731-1827052
napC	napC ,cytochrome c-type protein NapC	91.3565	104.894	0.19935	0.750683	0.128	0.212811	no	gene105112	chr:1272199-1272796
PA2727	hypothetical protein	33.4406	38.3879	0.199051	0.717218	0.15605	0.250978	no	gene108240	chr:3079849-3083482
PA0569	hypothetical protein	54.3928	62.4367	0.198979	0.691521	0.17295	0.273498	no	gene103875	chr:623367-623838
pgm	pgm ,phosphoglycerate mutase	157.985	181.284	0.198463	0.671427	0.1801	0.282478	no	gene113132	chr:5778133-5779681
PA3787	conserved hypothetical protein	69.4612	79.6865	0.198129	0.747445	0.136	0.223509	no	gene110392	chr:4244875-4245724
hscA	hscA ,heat shock protein HscA	145.22	166.591	0.198068	0.661318	0.1765	0.278321	no	gene110438	chr:4267716-4269576
wspC	wspC ,probable protein methyltransferase	64.343	73.7976	0.197792	0.286906	0.55765	0.676799	no	gene110230	chr:4144938-4150711
cti	cti ,cis/trans isomerase	37.1042	42.556	0.197781	0.727187	0.14965	0.242295	no	gene106472	chr:2005253-2007542
PA5551	hypothetical protein	120.209	137.867	0.197732	0.759507	0.13445	0.221584	no	gene113986	chr:6245802-6246312
hemD	hemD ,uroporphyrinogen-III synthetase	90.4064	103.68	0.197638	0.336994	0.50275	0.626525	no	gene113392	chr:5920741-5922435
PA4340	hypothetical protein	80.3905	92.1862	0.197525	0.734683	0.1404	0.229588	no	gene111518	chr:4868920-4869493
tolR	tolR ,TolR protein	442.374	507.179	0.197228	0.724445	0.1549	0.249489	no	gene104702	chr:1054565-1055006
PA1458	probable two-component sensor	265.187	304.019	0.19715	0.605207	0.2209	0.333959	no	gene105684	chr:1587022-1589284
PA3920	probable metal transporting P-type ATPase	17.1192	19.6201	0.196713	0.745465	0.13965	0.22863	no	gene110660	chr:4389230-4391609
tadG	tadG ,TadG	36.6137	41.9574	0.196541	0.737735	0.14195	0.23185	no	gene111432	chr:4821384-4823055
PA1227	hypothetical protein	27.1299	31.0859	0.196378	0.694999	0.172	0.272305	no	gene105222	chr:1329191-1330040
tpiA	tpiA ,triosephosphate isomerase	1366.78	1566.04	0.196336	0.571136	0.25095	0.369068	no	gene112360	chr:5332745-5333501
PA2079	probable amino acid permease	23.2684	26.66	0.196307	0.739597	0.1463	0.237492	no	gene106938	chr:2287522-2288929
PA2547	probable transcriptional regulator	17.1075	19.5919	0.195626	0.673557	0.1796	0.282091	no	gene107872	chr:2877998-2878916
PA1535	citronellyl-CoA dehydrogenase	42.8944	49.1096	0.195216	0.735121	0.14145	0.231169	no	gene105840	chr:1673203-1674352
waaA	waaA ,3-deoxy-D-manno-octulosonic-acid (KDO) transferase	46.596	53.3412	0.195046	0.748784	0.1357	0.223213	no	gene112846	chr:5603820-5605098
PA2676	probable type II secretion system protein	6.40246	7.32644	0.194485	0.595587	0.2414	0.358049	no	gene108138	chr:3021795-3022983
PA5244	conserved hypothetical protein	80.9301	92.6022	0.19437	0.717028	0.15	0.242791	no	gene113362	chr:5905870-5906461
PA0063	hypothetical protein	64.1248	73.372	0.194345	0.730066	0.1405	0.229684	no	gene102859	chr:75280-76408
PA1909	hypothetical protein	2.88397	3.29912	0.194021	0.483674	0.33815	0.466044	no	gene106598	chr:2080660-2081812
PA3471	probable malic enzyme	213.521	244.196	0.193665	0.623888	0.2075	0.317931	no	gene109761	chr:3883559-3885254
surE	surE ,survival protein SurE	219.528	250.983	0.193184	0.414758	0.4116	0.541794	no	gene110069	chr:4060624-4062899
PA1831	hypothetical protein	59.694	68.2466	0.193172	0.715725	0.1501	0.242882	no	gene106442	chr:1989483-1990194
wspD	wspD ,hypothetical protein	58.3926	66.7507	0.192998	0.167823	0.7415	0.8231	no	gene110228	chr:4144938-4150711
ribD	ribD ,riboflavin-specific deaminase/reductase	148.326	169.519	0.192676	0.548342	0.2791	0.400698	no	gene110932	chr:4536920-4538503
PA1403	probable transcriptional regulator	32.828	37.5154	0.192556	0.657229	0.1915	0.297177	no	gene105574	chr:1525666-1526299
atoB	atoB ,acetyl-CoA acetyltransferase	38.9535	44.5114	0.192421	0.729825	0.1449	0.235563	no	gene106782	chr:2187064-2188246
PA4072	probable amino acid permease	6.47914	7.40347	0.192399	0.563746	0.2742	0.395325	no	gene110964	chr:4548931-4550975
PA5510	probable transporter	22.1473	25.3066	0.192384	0.715612	0.16615	0.264775	no	gene113904	chr:6201735-6203085
bauB	bauB ,BauB	78.0808	89.2097	0.192232	0.366197	0.46645	0.594706	no	gene102995	chr:149137-150771
PA5120	hypothetical protein	95.5294	109.112	0.191792	0.323817	0.5114	0.634464	no	gene113110	chr:5768040-5770649
dapA	dapA ,dihydrodipicolinate synthase	465.757	531.6	0.190764	0.642181	0.2084	0.319046	no	gene104784	chr:1093250-1094129
wapH	wapH ,WapH	251.158	286.508	0.18998	0.318027	0.5295	0.651836	no	gene112878	chr:5621029-5624797
PA5196	hypothetical protein	96.7426	110.354	0.189919	0.692097	0.16935	0.268797	no	gene113266	chr:5848576-5849011
PA5402	hypothetical protein	22.6169	25.7898	0.189396	0.628063	0.2192	0.331749	no	gene113688	chr:6082289-6082859
ispA	ispA ,geranyltranstransferase	107.199	122.229	0.189305	0.597278	0.23515	0.351305	no	gene110906	chr:4525311-4526438
ftsW	ftsW ,cell division protein FtsW	129.377	147.501	0.189146	0.178584	0.72535	0.812462	no	gene111664	chr:4942676-4948676
algB	algB ,two-component response regulator AlgB	53.2032	60.6563	0.189146	0.450223	0.3694	0.498502	no	gene113850	chr:6173347-6176481
PA3239	conserved hypothetical protein	76.3648	87.0412	0.18879	0.715728	0.1515	0.244579	no	gene109291	chr:3626565-3627369
PA0494	probable acyl-CoA carboxylase subunit	11.5766	13.1934	0.188606	0.646881	0.1948	0.301626	no	gene103725	chr:553004-554381
PA1295	conserved hypothetical protein	175.835	200.309	0.188001	0.256413	0.60575	0.717773	no	gene105358	chr:1405337-1406752
orn	orn ,oligoribonuclease	211.898	241.334	0.187665	0.696018	0.167	0.265749	no	gene112772	chr:5556280-5556823
PA5037	hypothetical protein	262.275	298.692	0.18758	0.607906	0.22235	0.335423	no	gene112944	chr:5672365-5674021
moaC	moaC ,molybdopterin biosynthetic protein C	138.899	158.106	0.186859	0.585623	0.24445	0.361705	no	gene110656	chr:4386356-4387087
PA5293	probable transcriptional regulator	18.8167	21.4146	0.186578	0.650837	0.1977	0.305437	no	gene113460	chr:5958407-5959325
rplB	rplB ,50S ribosomal protein L2	4541.59	5168.38	0.186514	0.345389	0.48405	0.609559	no	gene111340	chr:4764879-4765701
phuT	phuT ,Heme-transport protein, PhuT	32.1286	36.561	0.186448	0.664995	0.17675	0.278558	no	gene112276	chr:5287068-5287962
PA2422	hypothetical protein	35.2602	40.1193	0.186253	0.555401	0.2796	0.40093	no	gene107622	chr:2705772-2706087
phuU	phuU ,PhuU	23.4194	26.6382	0.185797	0.463599	0.3673	0.496149	no	gene112274	chr:5285267-5287018
PA0820	hypothetical protein	249.271	283.44	0.185324	0.672845	0.1893	0.294497	no	gene104390	chr:896415-897228
pauB2	pauB2 ,FAD-dependent oxidoreductase	13.2364	15.0467	0.184934	0.644598	0.19525	0.30198	no	gene105900	chr:1704792-1706103
PA5466	hypothetical protein	16.454	18.6974	0.184405	0.454057	0.3781	0.508026	no	gene113816	chr:6155270-6156574
serS	serS ,seryl-tRNA synthetase	208.259	236.644	0.184339	0.615922	0.2188	0.331324	no	gene108010	chr:2953415-2954696
PA3504	probable aldehyde dehydrogenase	10.7263	12.1824	0.183648	0.63503	0.2004	0.308666	no	gene109827	chr:3919773-3921258
PA1631	probable acyl-CoA dehydrogenase	21.0078	23.8572	0.183504	0.655774	0.1907	0.296101	no	gene106032	chr:1774602-1775757
PA1825	hypothetical protein	53.9061	61.203	0.183155	0.452401	0.37395	0.5033	no	gene106430	chr:1984388-1985935
PA2843	probable aldolase	49.8305	56.5585	0.182714	0.686504	0.1742	0.275162	no	gene108480	chr:3197641-3198988
pslG	pslG ,PslG	58.3061	66.1732	0.182601	0.215006	0.67065	0.77041	no	gene107254	chr:2458294-2462788
prpD	prpD ,propionate catabolic protein PrpD	38.0213	43.1494	0.182533	0.538989	0.2778	0.399275	no	gene104334	chr:866557-868808
PA5343	hypothetical protein	86.3401	97.978	0.182426	0.528722	0.2986	0.422302	no	gene113560	chr:6010257-6011909
[truncated: 3,579 more rows]

## Sheet: C_Ace_vs_Gly_Proteomics
PAO1	Description	Glycerol.1	Glycerol.2	Glycerol.3	Acetate.1	Acetate.2	Acetate.3	log2(fold_change)	adj.pval
PA0529	gi|15595726| conserved hypothetical protein	4.71	5.48	5.1	12.02	11.93	11.9	6.85	0
PA0160	gi|15595358| hypothetical protein	1.9	4.82	4.62	10.09	10.37	10.1	6.41	5e-05
PA0530	gi|15595727| probable class III pyridoxal phosphate-dependent aminotransferase	5.87	5.56	5.57	11.03	10.98	10.88	5.3	0
PA5445	gi|15600638| probable coenzyme A transferase	8.95	9.26	8.95	14.37	14.34	14.21	5.26	0
PA1409	gi|15596606| acetylpolyamine aminohydrolase	8.02	8.38	8.09	13.42	13.38	13.36	5.22	0
PA1318	gi|15596515| cytochrome o ubiquinol oxidase subunit I	6.2	6.16	6.38	11.32	11.41	11.49	5.16	0
PA0874	gi|15596071| hypothetical protein	5.92	5.56	6.01	10.86	11	10.75	5.04	0
PA2634	gi|15597830| isocitrate lyase AceA	10.97	11.1	11.13	15.58	15.55	15.5	4.47	0
PA3393	gi|15598589| NosD protein	3.22	4.04	3.6	7.88	8	8.05	4.36	0
PA5379	gi|15600572| L-serine dehydratase	4.23	4.25	3.78	8.17	8.55	8.6	4.35	0.00027
PA1557	gi|15596754| Cytochrome c oxidase, cbb3-type, CcoN subunit	5.38	4.96	5.29	9.42	9.29	9.64	4.24	0
PA0321	gi|15595518| acetylpolyamine amidohydrolase	7.51	7.53	7.53	11.8	11.75	11.75	4.24	0
PA0524	gi|15595721| nitric-oxide reductase subunit B	6.31	6.16	6.23	10.15	10.63	10.53	4.2	0
PA0520	gi|15595717| regulatory protein NirQ	7.63	7.94	8.13	11.81	12.37	12.11	4.2	0
PA0531	gi|15595728| probable glutamine amidotransferase	6.67	6.49	6.47	10.73	10.72	10.59	4.14	0
PA4587	gi|15599783| cytochrome c551 peroxidase precursor	7.2	7.42	7.54	11.32	11.53	11.67	4.12	0
PA1317	gi|15596514| cytochrome o ubiquinol oxidase subunit II	6.45	6.36	6.58	10.55	10.62	10.56	4.11	0
PA0523	gi|15595720| nitric-oxide reductase subunit C	6.42	6.08	6.49	10.04	10.58	10.5	4.04	0
PA1556	gi|15596753| Cytochrome c oxidase, cbb3-type, CcoO subunit	6.72	6.5	6.58	10.46	10.48	10.78	3.97	0
PA0525	gi|15595722| probable dinitrification protein NorD	5.36	5.39	5.41	9.12	9.55	9.33	3.94	0
PA1410	gi|15596607| probable periplasmic spermidine/putrescine-binding protein	8.18	8.47	8.38	12.23	12.26	12.23	3.9	0
PA1123	gi|15596320| hypothetical protein	6.58	6.81	6.89	10.53	10.64	10.81	3.9	0
PA1555	gi|15596752| Cytochrome c oxidase, cbb3-type, CcoP subunit	9.31	9.09	9.31	13.02	13.01	13.36	3.89	0
PA0514	gi|15595711| heme d1 biosynthesis protein NirL	6.58	7.02	7.13	10.69	10.88	10.84	3.89	0
PA0515	gi|15595712| probable transcriptional regulator	6.73	6.91	6.76	10.5	10.7	10.82	3.87	0
PA5406	gi|15600599| hypothetical protein	5.71	6.38	6.63	10.08	10.1	9.96	3.81	0.0003
PA3396	gi|15598592| NosL protein	4.58	4.36	4.69	8.08	8.21	8.62	3.76	0
PA0755	gi|15595952| cis-aconitate porin OpdH	2.75	2.55	2.48	5.96	6.38	6.46	3.67	0
PA0513	gi|15595710| NirG	7.71	8.3	8.4	11.61	11.74	11.9	3.61	0
PA0452	gi|15595649| probable stomatin-like protein	4.98	5.17	5.06	8.58	8.76	8.72	3.61	0
PA0545	gi|15595742| hypothetical protein	3.75	3.4	3.64	7.12	7.17	7.2	3.56	0
PA3392	gi|15598588| nitrous-oxide reductase precursor	9.85	10.16	10.27	13.46	13.61	13.85	3.54	0
PA5429	gi|15600622| aspartate ammonia-lyase	7.97	8.19	8.26	11.67	11.56	11.63	3.48	0
PA3935	gi|15599130| taurine dioxygenase	7.72	7.92	7.94	11.31	11.31	11.28	3.44	0
PA4290	gi|15599486| probable chemotaxis transducer	9	8.75	8.97	12.29	12.23	12.38	3.4	0
PA3937	gi|15599132| probable ATP-binding component of ABC taurine transporter	5.2	5.48	5.28	8.74	8.79	8.61	3.4	0
PA0510	gi|15595707| NirE	7.23	7.47	7.51	10.69	10.8	10.93	3.4	0
PA0511	gi|15595708| heme d1 biosynthesis protein NirJ	7.38	7.59	7.55	10.72	10.9	11.02	3.38	0
PA2664	gi|15597860| flavohemoprotein	8.97	9.17	9.17	12.37	12.63	12.3	3.33	0
PA0781	gi|15595978| hypothetical protein	7.7	6.84	6.6	10.21	10.57	10.11	3.25	1e-05
PA1933	gi|15597129| probable hydroxylase large subunit	5.2	5.31	5.07	8.45	8.42	8.39	3.23	0
PA0512	gi|15595709| NirH	7.47	7.8	7.92	10.81	10.94	10.99	3.19	0
PA3232	gi|15598428| probable nuclease	5.21	5.12	5.04	8.22	8.19	8.21	3.09	0
PA1319	gi|15596516| cytochrome o ubiquinol oxidase subunit III	3.08	3.43	3.48	6.35	6.36	6.46	3.06	0
PA5440	gi|15600633| probable peptidase	9.02	9.22	9.06	12.09	12.06	12.17	3.01	0
PA4121	gi|15599316| conserved hypothetical protein	2.48	2.39	2.32	4.78	5.58	5.81	2.99	2e-05
PA0519	gi|15595716| nitrite reductase precursor	11.3	11.62	11.69	14.33	14.41	14.72	2.95	0
PA3880	gi|15599075| conserved hypothetical protein	5.88	6.06	6.1	8.85	8.92	8.95	2.9	1e-05
PA3441	gi|15598637| probable molybdopterin-binding protein	4.49	4.68	4.9	7.51	7.69	7.54	2.89	0
PA3391	gi|15598587| regulatory protein NosR	5.97	6.01	6.19	8.75	8.91	9.12	2.87	0
PA1987	gi|15597183| pyrroloquinoline quinone biosynthesis protein C	8.73	8.99	8.96	11.82	11.75	11.66	2.85	0
PA0162	gi|15595360| histidine porin OpdC	7.54	7.58	7.52	10.47	10.48	10.21	2.84	0
PA1416	gi|15596613| conserved hypothetical protein	6.03	5.78	5.74	8.39	8.56	9.03	2.81	0
PA0516	gi|15595713| heme d1 biosynthesis protein NirF	8.61	8.43	8.73	11.27	11.29	11.63	2.81	0
PA0046	gi|15595244| hypothetical protein	4.5	4.88	4.17	7.38	7.26	7.3	2.8	0
PA1927	gi|15597123| 5-methyltetrahydropteroyltriglutamate-homocysteine S-methyltransferase	9.75	9.79	9.79	12.6	12.58	12.44	2.77	0
PA4198	gi|15599393| probable AMP-binding enzyme	8.91	9.05	9.06	11.82	11.74	11.7	2.75	0
PA3444	gi|15598640| conserved hypothetical protein	8.53	8.53	8.46	11.19	11.24	11.31	2.74	0
PA2453	gi|15597649| hypothetical protein	8.27	7.99	8.06	10.77	10.86	10.88	2.73	0
PA0752	gi|15595949| conserved hypothetical protein	6.82	6.55	6.95	9.39	9.48	9.43	2.66	0
PA3938	gi|15599133| probable periplasmic taurine-binding protein precursor	8.19	8.58	8.46	10.97	11.07	11.15	2.65	3e-05
PA4863	gi|15600056| hypothetical protein	1.66	2.88	2.55	4.72	5.11	5.17	2.64	6e-05
PA3911	gi|15599106| conserved hypothetical protein	7.2	7.52	7.53	9.91	10.05	10.2	2.64	0
PA5479	gi|15600672| proton-glutamate symporter	4.76	4.25	4.26	6.81	6.97	7.36	2.62	5e-05
PA0517	gi|15595714| probable c-type cytochrome precursor	5.7	6.09	6.03	8.31	8.52	8.73	2.58	4e-05
PA1359	gi|15596556| probable transcriptional regulator	5.62	5.72	5.55	8.13	8.26	8.2	2.57	1e-05
PA0482	gi|15595679| malate synthase G	12.45	12.46	12.43	15.04	14.98	14.99	2.56	0
PA4067	gi|15599262| Outer membrane protein OprG precursor	10.38	10.45	10.42	12.81	12.95	13.14	2.55	0
PA1988	gi|15597184| pyrroloquinoline quinone biosynthesis protein D	7.36	7.51	7.39	9.99	10.01	9.89	2.54	0
PA3271	gi|15598467| probable two-component sensor	7.08	6.96	6.89	9.53	9.42	9.53	2.52	0
PA1551	gi|15596748| probable ferredoxin	9.17	8.91	9.15	11.48	11.56	11.68	2.5	1e-05
PA0200	gi|15595397| hypothetical protein	6.98	6.81	6.76	8.97	9.52	9.57	2.5	1e-05
PA2869	gi|15598065| hypothetical protein	7.33	7.04	7.25	9.35	9.67	10.07	2.49	1e-05
PA2679	gi|15597875| hypothetical protein	8.63	8.75	8.73	11.24	11.2	11.08	2.47	0
PA1634	gi|15596831| potassium-transporting ATPase, B chain	8.8	8.62	8.68	11.14	11.19	11.18	2.47	0
PA0887	gi|15596084| acetyl-coenzyme A synthetase	11.33	11.38	11.38	13.93	13.75	13.82	2.47	0
PA3233	gi|15598429| hypothetical protein	9.01	9.23	9.21	11.63	11.58	11.57	2.45	0
PA1550	gi|15596747| hypothetical protein	8.35	8.25	8.46	10.71	10.73	10.93	2.44	1e-05
PA3913	gi|15599108| probable protease	7.87	8.16	8.08	10.33	10.4	10.63	2.41	0
PA2127	gi|15597323| cupA gene regulator A, CgrA	4.97	5.15	4.99	7.25	7.48	7.48	2.37	0
PA0509	gi|15595706| NirN	9.04	9.31	9.27	11.42	11.52	11.73	2.35	2e-05
PA3912	gi|15599107| conserved hypothetical protein	6.2	6.15	5.99	8.39	8.45	8.51	2.34	0
PA2624	gi|15597820| isocitrate dehydrogenase	12.3	12.34	12.32	14.7	14.66	14.62	2.34	0
PA4348	gi|15599544| conserved hypothetical protein	7.58	7.61	7.56	9.83	9.9	9.98	2.32	0
PA1633	gi|15596830| potassium-transporting ATPase, A chain	4.46	4.21	4.27	6.61	6.56	6.72	2.32	0
PA3607	gi|15598803| polyamine transport protein PotA	2.57	2.04	3.43	4.82	5.11	5.05	2.31	0.00059
PA1990	gi|15597186| PqqH	4.44	4.18	4.65	6.63	6.71	6.81	2.29	0
PA1552.1	gi|308198346| Cytochrome c oxidase, cbb3-type, CcoQ subunit	6.47	6.59	6.36	8.69	8.68	8.93	2.29	0
PA0045	gi|15595243| hypothetical protein	6.83	6.85	6.76	8.97	9.19	9.14	2.29	0
PA3445	gi|15598641| conserved hypothetical protein	8.78	9.23	9.07	11.19	11.31	11.41	2.28	8e-05
PA3337	gi|15598533| ADP-L-glycero-D-mannoheptose 6-epimerase	8.76	9.01	9.02	11.21	11.33	11.02	2.25	0
PA3927	gi|15599122| probable transcriptional regulator	5.11	5.06	4.79	6.78	7.27	7.63	2.24	8e-05
PA1333	gi|15596530| hypothetical protein	5.55	5.57	5.81	7.77	8.02	7.85	2.24	0
PA3449	gi|15598645| conserved hypothetical protein	3.8	4	4.28	6.07	6.41	6.28	2.23	0.00023
PA1791	gi|15596988| hypothetical protein	9.77	9.48	9.76	11.89	11.91	11.9	2.23	5e-05
PA1673	gi|15596870| hypothetical protein	9.12	9.46	9.36	11.4	11.6	11.63	2.23	1e-05
PA4821	gi|15600014| probable transporter	4.67	4.61	4.46	6.24	6.64	7.52	2.22	0.00031
PA4307	gi|15599503| chemotactic transducer PctC	6.65	6.16	6.45	8.58	8.56	8.76	2.22	0
PA4873	gi|15600066| probable heat-shock protein	5.68	6.04	5.92	8.1	8.13	8.03	2.21	4e-05
PA3235	gi|15598431| conserved hypothetical protein	8.72	8.44	8.55	10.81	10.7	10.82	2.21	2e-05
PA3234	gi|15598430| probable sodium:solute symporter	8.75	8.5	8.66	10.84	10.71	10.96	2.2	4e-05
PA0295	gi|15595492| probable periplasmic polyamine binding protein	8.74	8.51	8.46	10.7	10.7	10.87	2.19	1e-05
PA2598	gi|15597794| hypothetical protein	6.03	6.49	6.43	8.5	8.47	8.5	2.17	0
PA1429	gi|15596626| probable cation-transporting P-type ATPase	7.58	7.42	7.52	9.5	9.74	9.81	2.17	2e-05
PA1787	gi|15596984| aconitate hydratase 2	12.86	12.87	12.88	15.03	15.01	15.03	2.16	0
PA1050	gi|15596247| conserved hypothetical protein	7	7.13	7.39	9.29	9.34	9.35	2.15	1e-05
PA1601	gi|15596798| probable aldehyde dehydrogenase	7.2	7.07	7.28	9.29	9.36	9.29	2.13	0
PA2943	gi|15598139| phospho-2-dehydro-3-deoxyheptonate aldolase	5.75	5.8	5.56	7.79	7.88	7.8	2.12	0
PA4683	gi|15599878| hypothetical protein	5.76	6.23	6.23	8.09	8.25	8.16	2.1	0
PA1183	gi|15596380| C4-dicarboxylate transport protein	5.95	5.81	5.95	8.11	8.27	7.62	2.1	1e-05
PA0165	gi|15595363| hypothetical protein	8.7	8.81	8.87	10.87	10.97	10.84	2.1	0
PA4548	gi|15599744| probable D-amino acid oxidase	9.28	9.35	9.33	11.42	11.46	11.36	2.09	0
PA4356	gi|15599552| xenobiotic reductase	8.92	9.06	8.94	11.05	11.05	10.98	2.06	0
PA3915	gi|15599110| molybdopterin biosynthetic protein B1	3.63	3.75	3.82	6.17	5.71	5.49	2.06	1e-05
PA2119	gi|15597315| alcohol dehydrogenase (Zn-dependent)	9.56	9.76	9.69	11.6	11.74	11.86	2.06	0
PA0518	gi|15595715| cytochrome c-551 precursor	9.66	10.1	10.03	11.56	12.03	12.32	2.04	0.00022
PA0141	gi|15595339| conserved hypothetical protein	9.8	9.78	9.75	11.66	11.86	11.93	2.04	0
PA3872	gi|15599067| respiratory nitrate reductase gamma chain	3.35	3.54	3.75	5.52	5.34	5.87	2.03	2e-05
PA2753	gi|15597949| hypothetical protein	7.87	8.16	8.04	9.83	10.18	10.16	2.03	5e-05
PA1546	gi|15596743| oxygen-independent coproporphyrinogen III oxidase	10.8	11.01	10.9	12.86	12.92	13.01	2.03	0
PA1599	gi|15596796| probable transcriptional regulator	4.88	4.45	4.34	6.2	6.37	7.15	2.02	0.00026
PA4770	gi|15599964| L-lactate permease	5.74	5.54	5.86	7.79	7.61	7.78	2.01	0
PA4647	gi|15599842| uracil permease	3.06	2.84	1.5	4.41	4.41	4.62	2.01	0.01377
PA1821	gi|15597018| probable enoyl-CoA hydratase/isomerase	8.98	8.88	9.12	10.85	11.18	10.97	2.01	0.00741
PA4675	gi|15599870| ChtA	6.18	6.47	6.3	8.28	8.39	8.27	2	4e-05
PA0541	gi|15595738| hypothetical protein	8.66	8.49	8.62	10.53	10.57	10.65	2	1e-05
PA1989	gi|15597185| pyrroloquinoline quinone biosynthesis protein E	8.36	8.43	8.27	10.34	10.33	10.34	1.98	0
PA1986	gi|15597182| pyrroloquinoline quinone biosynthesis protein B	9.55	9.58	9.59	11.58	11.5	11.52	1.96	0
PA3710	gi|15598905| probable GMC-type oxidoreductase	3.22	3.14	3.12	4.93	5.26	5.09	1.94	7e-05
PA4661	gi|15599856| Lipid A 3-O-deacylase	8.71	8.84	8.8	10.74	10.65	10.76	1.93	0
PA3874	gi|15599069| respiratory nitrate reductase beta chain	5.85	6.15	6.04	7.76	7.91	8.13	1.92	1e-05
PA0754	gi|15595951| hypothetical protein	10.39	10.65	10.41	12.4	12.43	12.38	1.92	0.00012
PA0625	gi|15595822| hypothetical protein	3.59	3.62	3.34	4.88	5.5	5.92	1.91	0.00074
PA3360	gi|15598556| probable secretion protein	4.64	4.41	4.28	6.08	6.24	6.72	1.9	2e-05
PA1746	gi|15596943| hypothetical protein	8.13	8.39	8.36	10.07	10.27	10.24	1.9	3e-05
PA1140	gi|15596337| conserved hypothetical protein	8.88	8.85	8.77	10.79	10.72	10.67	1.89	0
PA2126	gi|15597322| cupA gene regulator C, CgrC	6.94	7.39	7.31	8.94	9.16	9.16	1.87	0
PA0284	gi|15595481| hypothetical protein	7.65	7.83	7.69	9.52	9.6	9.66	1.87	0
PA1549	gi|15596746| probable cation-transporting P-type ATPase	7.18	7.02	7.33	8.99	9.03	9.09	1.86	1e-05
PA4616	gi|15599812| probable c4-dicarboxylate-binding protein	7.55	7.89	7.62	9.45	9.56	9.6	1.85	0.00015
PA3871	gi|15599066| probable peptidyl-prolyl cis-trans isomerase, PpiC-type	5.4	5.42	5.12	6.91	6.97	7.61	1.85	0.0001
PA1554	gi|15596751| Cytochrome c oxidase, cbb3-type, CcoN subunit	9.22	8.84	9.01	10.86	10.85	10.92	1.85	0.00045
PA1552	gi|15596749| Cytochrome c oxidase, cbb3-type, CcoP subunit	10.88	10.57	10.72	12.57	12.54	12.61	1.85	0.00014
PA4429	gi|15599625| probable cytochrome c1 precursor	10.48	10.15	10.32	12.11	12.14	12.23	1.84	0.00018
PA1747	gi|15596944| hypothetical protein	2.42	2.96	2.45	4.37	4.45	4.52	1.84	0.00016
PA0952	gi|15596149| hypothetical protein	6.22	6.27	6.11	8	8.16	7.97	1.84	2e-05
PA5475	gi|15600668| hypothetical protein	9.46	9.66	9.5	11.2	11.37	11.54	1.83	1e-05
PA1553	gi|15596750| Cytochrome c oxidase, cbb3-type, CcoO subunit	8.56	8.21	8.39	10.17	10.2	10.28	1.83	0.00032
PA4640	gi|15599836| malate:quinone oxidoreductase	11.13	11.02	11.09	12.87	12.94	12.89	1.82	0
PA5560	gi|15600753| ATP synthase A chain	10.06	9.75	9.91	11.68	11.64	11.83	1.81	0.00011
PA1602	gi|15596799| probable oxidoreductase	6.05	5.95	6.03	7.81	7.88	7.76	1.81	0
PA4771	gi|15599965| L-lactate dehydrogenase	9.07	8.83	9.02	10.75	10.74	10.82	1.79	2e-05
PA0624	gi|15595821| hypothetical protein	3.56	4.01	3.89	5.49	5.75	5.58	1.79	0.00178
PA5357	gi|15600550| hypothetical protein	6.49	6.67	6.48	8.33	8.33	8.32	1.78	0
PA5204	gi|15600397| N-acetylglutamate synthase	10.6	10.57	10.55	12.4	12.31	12.32	1.77	0
PA3613	gi|15598809| hypothetical protein	10.97	10.98	10.9	12.62	12.74	12.78	1.76	0
PA3647	gi|15598843| probable outer membrane protein precursor	10.59	10.51	10.66	12.25	12.34	12.41	1.75	0
PA4191	gi|15599386| probable iron/ascorbate oxidoreductase	4.44	4.89	4.57	6.39	6.38	6.34	1.74	1e-05
PA1365	gi|15596562| probable siderophore receptor	2.35	2.57	1.81	3.84	4.41	3.67	1.73	0.00031
PA4685	gi|15599880| hypothetical protein	0.96	2.59	1.12	2.99	3.55	3.28	1.72	0.01186
PA2444	gi|15597640| serine hydroxymethyltransferase	7.73	7.82	7.74	9.53	9.52	9.4	1.72	0
PA2203	gi|15597399| probable amino acid permease	4.47	4.49	4.76	6.21	6.27	6.41	1.72	0
PA1812	gi|15597009| membrane-bound lytic murein transglycosylase D precursor	6.31	6.22	6.3	8.01	8.02	7.96	1.72	0
PA4400	gi|15599596| probable pyrophosphohydrolase	9.89	10	10.03	11.71	11.69	11.65	1.71	0
PA3568	gi|15598764| probable acetyl-coa synthetase	9.64	9.62	9.63	11.45	11.21	11.35	1.71	0
PA2445	gi|15597641| glycine cleavage system protein P2	11.05	11.03	11.08	12.85	12.78	12.67	1.71	0
PA2662	gi|15597858| conserved hypothetical protein	6.68	6.65	6.53	8.31	8.4	8.24	1.7	1e-05
PA3712	gi|15598907| hypothetical protein	6.48	7.05	7.05	8.42	8.61	8.62	1.69	7e-05
PA1207	gi|15596404| glutathione-regulated potassium-efflux system protein KefB	6.6	6.04	6.38	7.99	7.99	8.09	1.69	0.0006
PA0765	gi|15595962| positive regulator for alginate biosynthesis MucC	3.92	3.51	3.39	5.06	5.11	5.71	1.69	8e-05
PA2524	gi|15597720| CzcS	5.38	5.37	5.44	7.29	6.94	7.01	1.68	2e-05
PA2309	gi|15597505| hypothetical protein	5.87	6.23	6.19	7.72	7.8	7.8	1.68	0.00188
PA0789	gi|15595986| probable amino acid permease	6.18	5.75	6.03	7.61	7.66	7.72	1.68	0.00018
PA4292	gi|15599488| probable phosphate transporter	6.66	6.17	6.55	8.18	8.09	8.12	1.67	0.00138
PA4814	gi|15600007| 2,4-dienoyl-CoA reductase FadH2	6.25	5.48	5.6	7.18	7.35	7.79	1.66	0.0005
PA4200	gi|15599395| hypothetical protein	10.19	10.2	10.24	11.87	11.9	11.81	1.65	0
PA0323	gi|15595520| probable binding protein component of ABC transporter	8.65	8.94	8.68	10.35	10.33	10.53	1.65	0.00012
PA3941	gi|15599136| hypothetical protein	7.78	7.87	8.02	9.54	9.57	9.48	1.64	3e-05
PA1580	gi|15596777| citrate synthase	11.29	11.31	11.25	12.98	12.93	12.87	1.64	0
PA2130	gi|15597326| usher CupA3	7.52	7.27	7.33	9	8.99	9.01	1.63	2e-05
PA4867	gi|15600060| urease beta subunit	8.04	8.07	7.97	9.59	9.66	9.67	1.62	0
PA3000	gi|15598196| aromatic amino acid transport protein AroP1	6.22	5.86	6.01	7.56	7.62	7.73	1.61	0.00057
PA5027	gi|15600220| hypothetical protein	8.66	9.17	8.99	10.27	10.83	10.51	1.6	5e-05
PA4864	gi|15600057| urease accessory protein	3.98	4.1	4.06	5.62	5.73	5.58	1.6	2e-05
PA1239	gi|15596436| hypothetical protein	2.68	3.3	2.6	4.37	4.47	4.52	1.6	0.00219
PA3713	gi|15598908| spermidine dehydrogenase, SpdH	11.07	11.2	11.12	12.7	12.74	12.71	1.59	0.00011
PA2991	gi|15598187| soluble pyridine nucleotide transhydrogenase	11.74	11.73	11.7	13.34	13.31	13.3	1.59	0
PA1838	gi|15597035| sulfite reductase	11.58	11.54	11.57	13.17	13.14	13.16	1.59	0
PA5558	gi|15600751| ATP synthase B chain	10.95	10.64	10.82	12.33	12.34	12.48	1.58	0.00049
PA1483	gi|15596680| cytochrome c-type biogenesis protein	9.89	9.7	9.87	11.35	11.41	11.44	1.58	6e-05
PA0277	gi|15595474| conserved hypothetical protein	8.48	8.64	8.65	10.23	10.16	10.13	1.58	0
PA4868	gi|15600061| urease alpha subunit	8.26	8.28	8.25	9.75	9.87	9.9	1.57	0
PA4772	gi|15599966| probable ferredoxin	8.64	8.41	8.76	10.15	10.12	10.25	1.57	4e-05
PA2403	gi|15597599| hypothetical protein	7.81	7.71	7.75	9.36	9.39	9.24	1.57	0
PA4195	gi|15599390| probable binding protein component of ABC transporter	9.34	9.71	9.57	11.05	11.1	11.16	1.56	0.00059
PA2625	gi|15597821| conserved hypothetical protein	8.38	8.48	8.41	10.03	10.03	9.9	1.56	4e-05
PA4013	gi|15599208| conserved hypothetical protein	5.85	5.53	5.63	7.32	7.27	7.08	1.55	0
PA1790	gi|15596987| hypothetical protein	8.79	9.07	9.03	10.5	10.56	10.49	1.55	0
PA1012	gi|15596209| conserved hypothetical protein	6.14	6.33	6.26	7.79	7.93	7.68	1.55	0
PA3878	gi|15599073| two-component sensor NarX	8.98	8.74	8.85	10.34	10.35	10.47	1.53	3e-05
PA2446	gi|15597642| glycine cleavage system protein H2	8.67	8.82	8.78	10.29	10.37	10.2	1.53	6e-05
PA2151	gi|15597347| conserved hypothetical protein	6.26	6.14	6.37	7.65	7.9	7.81	1.53	0.0002
PA0641	gi|15595838| probable bacteriophage protein	2.38	2.69	2.64	4.35	4.03	3.92	1.53	4e-05
PA4328	gi|15599524| hypothetical protein	8.87	8.97	8.87	10.22	10.44	10.63	1.52	0
PA3859	gi|15599054| carboxylesterase	7.31	7.41	7.47	8.85	8.84	9.01	1.51	0
PA3762	gi|15598957| hypothetical protein	7.76	7.9	8	9.35	9.42	9.44	1.51	0.00011
PA2590	gi|15597786| hypothetical protein	5.48	5.39	5.17	6.74	6.85	6.97	1.51	2e-05
PA4480	gi|15599676| rod shape-determining protein MreC	9.4	9.08	9.31	10.76	10.76	10.77	1.5	2e-05
PA3642	gi|15598838| ribonuclease HII	8.72	9.09	9.03	10.5	10.47	10.37	1.5	2e-05
PA3446	gi|15598642| conserved hypothetical protein	6.7	6.76	6.83	8.21	8.37	8.23	1.5	0
PA2758	gi|15597954| probable transcriptional regulator	6.07	6.3	6.39	7.75	7.85	7.62	1.49	0.00072
PA2745	gi|15597941| probable hydrolase	8.26	8.27	8.28	9.86	9.78	9.65	1.49	2e-05
PA0527	gi|15595724| transcriptional regulator Dnr	9.85	10.03	10	11.42	11.45	11.48	1.49	0
PA4357	gi|15599553| conserved hypothetical protein	7.69	7.18	7.32	8.67	8.86	9.06	1.47	4e-05
PA1837	gi|15597034| hypothetical protein	9.19	9.18	9.1	10.68	10.67	10.54	1.47	0
PA5139	gi|15600332| hypothetical protein	9.02	9.37	9.2	10.65	10.67	10.67	1.46	0.00239
PA2061	gi|15597257| ABC transporter ATP-binding protein, SppD	1.46	1.18	2.64	2.9	3.29	3.49	1.46	0.01484
PA1581	gi|15596778| succinate dehydrogenase (C subunit)	8.05	7.76	7.96	9.3	9.43	9.43	1.46	1e-05
PA1277	gi|15596474| cobyric acid synthase	4.36	4.83	4.49	6.04	6.02	6.02	1.46	0.00015
PA1225	gi|15596422| probable NAD(P)H dehydrogenase	8.72	8.98	8.96	10.32	10.43	10.31	1.46	0.00034
PA1034	gi|15596231| hypothetical protein	8.31	8.66	8.75	10.02	10.01	10.08	1.46	1e-05
PA0987	gi|15596184| conserved hypothetical protein	1.33	2.37	0.5	2.39	3.14	3.04	1.46	0.04464
PA1585	gi|15596782| 2-oxoglutarate dehydrogenase (E1 subunit)	13.48	13.49	13.47	14.97	14.93	14.91	1.45	0
PA4438	gi|15599634| conserved hypothetical protein	10.14	10.23	10.29	11.66	11.68	11.63	1.44	0
PA4235	gi|15599431| bacterial ferritin	9.95	10	10	11.41	11.51	11.36	1.44	0
PA3663	gi|15598859| hypothetical protein	6.17	6.14	5.9	7.16	7.43	7.95	1.44	0.0004
PA1482	gi|15596679| cytochrome C-type biogenesis protein CcmH	8.75	8.41	8.41	9.95	9.94	10	1.44	0.00013
PA4430	gi|15599626| probable cytochrome b	8.67	8.37	8.69	10.08	10.01	9.92	1.43	0
PA4055	gi|15599250| riboflavin synthase alpha chain	9.16	9.1	9.07	10.5	10.53	10.56	1.42	0
PA1196	gi|15596393| probable transcriptional regulator	5.85	6.23	6.03	7.33	7.53	7.5	1.42	2e-05
PA4431	gi|15599627| probable iron-sulfur protein	10	9.84	9.98	11.27	11.33	11.45	1.41	0
PA2359	gi|15597555| probable transcriptional regulator	6.82	6.92	6.74	8.24	8.18	8.28	1.41	0
PA0655	gi|15595852| hypothetical protein	8.57	8.86	8.85	10.16	10.02	10.31	1.4	0.00014
PA5557	gi|15600750| ATP synthase delta chain	10.25	10	10.11	11.46	11.44	11.58	1.38	0.00014
PA0346	gi|15595543| hypothetical protein	4.43	5.3	5.25	6.29	6.39	6.43	1.38	0.00365
PA5474	gi|15600667| probable metalloprotease	7.77	7.48	7.49	8.77	8.87	9.21	1.37	0.00192
PA2982	gi|15598178| conserved hypothetical protein	7.87	7.78	7.86	9.17	9.22	9.23	1.37	1e-05
PA0206	gi|15595403| probable ATP-binding component of ABC transporter	3.85	4.31	4.21	5.5	5.51	5.48	1.37	0.00312
PA3270	gi|15598466| hypothetical protein	8.24	8.35	8.37	9.7	9.7	9.65	1.36	1e-05
PA5347	gi|15600540| hypothetical protein	6.58	6.71	6.68	7.94	8.14	7.94	1.35	2e-05
PA4333	gi|15599529| probable fumarase	12.31	12.33	12.35	13.72	13.68	13.65	1.35	0
PA3601	gi|15598797| conserved hypothetical protein	8.24	7.63	7.28	9.07	9.07	9.06	1.35	0.00048
PA5555	gi|15600748| ATP synthase gamma chain	11.19	10.93	11.06	12.39	12.39	12.44	1.34	4e-05
PA5130	gi|15600323| conserved hypothetical protein	10.35	10.05	10.19	11.51	11.52	11.6	1.34	0.00035
PA3694	gi|15598890| hypothetical protein	7.8	7.26	7.58	8.84	8.86	8.96	1.34	0.00237
PA3417	gi|15598613| probable pyruvate dehydrogenase E1 component, alpha subunit	8.86	9.02	8.87	10.26	10.3	10.21	1.34	0
PA3001	gi|15598197| probable glyceraldehyde-3-phosphate dehydrogenase	13.34	13.35	13.33	14.68	14.67	14.69	1.34	0
PA1083	gi|15596280| flagellar L-ring protein precursor FlgH	7.51	7.62	7.77	8.96	8.95	9.01	1.34	0
PA0654	gi|15595851| S-adenosylmethionine decarboxylase proenzyme	8.97	8.98	9.08	10.39	10.36	10.3	1.34	5e-05
PA3670	gi|15598866| hypothetical protein	7.09	6.83	6.92	8.22	8.23	8.37	1.33	0.0003
PA3660	gi|15598856| probable sodium/hydrogen antiporter	8.45	8.29	8.23	9.65	9.57	9.75	1.33	0.0001
PA3610	gi|15598806| polyamine transport protein PotD	6.24	6.46	6.32	7.64	7.77	7.61	1.33	7e-05
PA2649	gi|15597845| NADH dehydrogenase I chain N	8.76	8.33	8.56	9.91	9.82	9.9	1.33	0.00026
PA0291	gi|15595488| Anaerobically-induced outer membrane porin OprE precursor	10.47	10.59	10.59	11.81	11.9	11.94	1.33	5e-05
PA5217	gi|15600410| probable binding protein component of ABC iron transporter	9.13	9.35	9.18	10.52	10.54	10.55	1.32	0
PA5192	gi|15600385| phosphoenolpyruvate carboxykinase	12.38	12.4	12.37	13.74	13.7	13.67	1.32	0
PA3942	gi|15599137| acyl-CoA thioesterase II	9.52	9.66	9.63	10.92	10.95	10.91	1.32	0
PA2084	gi|15597280| probable asparagine synthetase	4.46	4.13	4.08	5.36	5.87	5.4	1.32	0.00142
PA1654	gi|15596851| probable aminotransferase	9.31	9.45	9.37	10.75	10.77	10.56	1.32	6e-05
PA0608	gi|15595805| probable phosphoglycolate phosphatase	8.13	8.33	8.49	9.67	9.68	9.57	1.32	1e-05
PA0286	gi|15595483| delta-9 fatty acid desaturase, DesA	4.96	5.16	5.15	6.59	6.38	6.26	1.32	0.00012
PA0280	gi|15595477| sulfate transport protein CysA	9.69	9.42	9.59	10.8	10.91	10.94	1.32	0.00038
PA4354	gi|15599550| conserved hypothetical protein	4.91	5.23	5.28	6.47	6.58	6.28	1.31	0.00206
PA1583	gi|15596780| succinate dehydrogenase (A subunit)	12.85	12.48	12.64	13.95	13.92	14.03	1.31	0.00017
PA2830	gi|15598026| heat shock protein HtpX	8.99	8.76	8.92	10.13	10.25	10.19	1.3	0.00035
PA5034	gi|15600227| uroporphyrinogen decarboxylase	9.06	9.23	9.23	10.54	10.45	10.4	1.29	0.00022
PA3450	gi|15598646| 1-Cys peroxiredoxin LsfA	11.34	11.39	11.43	12.6	12.66	12.76	1.29	0
PA2427	gi|15597623| hypothetical protein	0.46	1.44	2.53	2.82	2.6	2.86	1.29	0.04444
PA1479	gi|15596676| cytochrome C-type biogenesis protein CcmE	9.84	9.7	9.82	11	11.06	11.16	1.29	0
PA0769	gi|15595966| hypothetical protein	8.49	8.07	8.31	9.53	9.54	9.67	1.29	0.00253
PA3816	gi|15599011| O-acetylserine synthase	10.66	10.33	10.51	11.76	11.71	11.87	1.28	0.00062
PA3416	gi|15598612| probable pyruvate dehydrogenase E1 component, beta chain	5.56	5.42	5.42	6.78	6.75	6.7	1.28	1e-05
PA2063	gi|15597259| hypothetical protein	5.55	5.31	5.38	6.73	6.59	6.74	1.28	0
PA1480	gi|15596677| cytochrome C-type biogenesis protein CcmF	7.87	7.69	7.89	9.13	9.01	9.14	1.28	0.00063
PA0741	gi|15595938| conserved hypothetical protein	9.07	9.15	9.09	10.39	10.41	10.36	1.28	2e-05
PA3716	gi|15598911| hypothetical protein	10.91	10.6	10.74	12.01	11.96	12.09	1.27	0.0012
PA1224	gi|15596421| probable NAD(P)H dehydrogenase	5.18	4.52	4.72	5.91	6.07	6.25	1.27	0.00044
PA4525	gi|15599721| type 4 fimbrial precursor PilA	11.23	10.9	11.1	12.27	12.32	12.43	1.26	0.00045
PA3394	gi|15598590| NosF protein	6.7	6.45	6.44	7.69	7.78	7.9	1.26	1e-05
PA3082	gi|15598278| glycine betaine transmethylase	9.29	9.28	9.26	10.47	10.54	10.61	1.26	0
PA3064	gi|15598260| PelA	6.14	6.12	6.12	7.01	7.3	7.84	1.26	0.00047
PA5189	gi|15600382| probable transcriptional regulator	1.62	1.61	1.12	2.64	2.89	2.57	1.25	0.00348
PA3309	gi|15598505| conserved hypothetical protein	11.51	11.63	11.57	12.63	12.85	12.97	1.25	4e-05
PA2974	gi|15598170| probable hydrolase	8.66	8.89	8.89	10.09	10.08	10.01	1.25	8e-05
PA1992	gi|15597188| ErcS	7.06	7.15	7.17	8.44	8.39	8.29	1.25	1e-05
PA1586	gi|15596783| dihydrolipoamide succinyltransferase (E2 subunit)	12.88	12.86	12.87	14.11	14.1	14.14	1.25	0
PA1228	gi|15596425| hypothetical protein	7.68	7.72	7.61	8.91	8.95	8.86	1.24	0.00012
PA5497	gi|15600690| class II (cobalamin-dependent) ribonucleotide-diphosphate reductase subunit, NrdJa	12.13	12.05	12.04	13.23	13.26	13.41	1.23	2e-05
PA3538	gi|15598734| probable ATP-binding component of ABC transporter	9.31	9.41	9.46	10.67	10.69	10.52	1.23	0
PA2905	gi|15598101| precorrin isomerase CobH	8.24	8.77	8.77	9.84	9.9	9.72	1.23	0.0001
PA1677	gi|15596874| conserved hypothetical protein	9.52	9.58	9.55	10.75	10.76	10.83	1.23	4e-05
PA5554	gi|15600747| ATP synthase beta chain	12.72	12.59	12.72	13.88	13.88	13.93	1.22	1e-05
PA5243	gi|15600436| delta-aminolevulinic acid dehydratase	10.53	10.55	10.53	11.74	11.78	11.74	1.22	0
PA2983	gi|15598179| probable tolQ-type transport protein	7.86	7.62	7.86	8.9	8.97	9.13	1.22	0.00011
PA2073	gi|15597269| probable transporter (membrane subunit)	6.47	5.92	5.84	6.97	7.19	7.73	1.22	0.02759
PA0043	gi|15595241| hypothetical protein	6.66	6.35	6.52	7.43	7.55	8.19	1.22	0.02827
PA4756	gi|15599950| carbamoylphosphate synthetase large subunit	12.8	12.79	12.77	14.02	13.98	13.97	1.21	0
PA4688	gi|15599883| iron (III)-transport system permease HitB	5.15	4.81	5.18	6.26	6.25	6.26	1.21	0.00557
PA4684	gi|15599879| hypothetical protein	6.23	6.55	6.47	7.65	7.7	7.53	1.21	0.00013
PA4571	gi|15599767| probable cytochrome c	8.4	8.11	8.19	9.39	9.44	9.49	1.21	4e-05
PA4167	gi|15599362| probable oxidoreductase	5.69	5.82	5.87	7.01	7.02	6.98	1.21	2e-05
PA2829	gi|15598025| hypothetical protein	8.2	8.28	8.26	9.46	9.47	9.45	1.21	0
PA2637	gi|15597833| NADH dehydrogenase I chain A	8.48	8.11	8.26	9.47	9.46	9.57	1.21	0.00352
PA1305	gi|15596502| hypothetical protein	2.57	1.34	0.68	3.07	1.77	3.38	1.21	0.15094
PA4515	gi|15599711| conserved hypothetical protein	6.3	6.43	6.47	7.64	7.52	7.63	1.2	1e-05
PA3341	gi|15598537| probable transcriptional regulator	9.16	9.23	9.22	10.42	10.43	10.35	1.2	2e-05
PA3262	gi|15598458| probable peptidyl-prolyl cis-trans isomerase, FkbP-type	11.51	11.14	11.37	12.49	12.49	12.63	1.2	0.0004
PA0500	gi|15595697| biotin synthase	10.39	10.48	10.42	11.68	11.72	11.48	1.2	2e-05
PA0044	gi|15595242| exoenzyme T	4.36	4.29	3.77	5.03	5.37	5.61	1.2	0.00218
PA5253	gi|15600446| alginate regulatory protein AlgP	10.17	8.71	8.58	10.35	10.34	10.34	1.19	0.02629
PA5201	gi|15600394| conserved hypothetical protein	12.49	12.56	12.6	13.8	13.74	13.69	1.19	0
PA5075	gi|15600268| probable permease of ABC transporter	7.39	7	7.22	8.36	8.37	8.45	1.19	0.00061
PA3171	gi|15598367| 3-demethylubiquinone-9 3-methyltransferase	9.6	9.83	9.82	10.97	10.88	10.97	1.19	1e-05
PA1155	gi|15596352| NrdB, tyrosyl radical-harboring component of class Ia ribonucleotide reductase	11.58	11.58	11.56	12.76	12.76	12.79	1.19	0
PA5434	gi|15600627| tryptophan permease	1.66	1.73	1.45	1.82	2.99	3.56	1.18	0.12643
PA4933	gi|15600126| hypothetical protein	2.99	2.71	3.23	4.26	4.17	4.03	1.18	6e-05
PA4866	gi|15600059| conserved hypothetical protein	7.48	7.67	7.59	8.7	8.75	8.85	1.18	2e-05
PA4599	gi|15599795| Resistance-Nodulation-Cell Division (RND) multidrug efflux membrane fusion protein MexC precursor	4.08	4.16	3.95	5.26	5.39	5.07	1.18	1e-05
PA1757	gi|15596954| homoserine kinase	10.29	10.38	10.43	11.56	11.58	11.51	1.18	0
PA0687	gi|15595884| HxcS	4.57	4.58	4.73	5.63	5.91	5.88	1.18	0.031
PA5167	gi|15600360| DctP	11.49	11.77	11.66	12.71	12.72	13	1.17	0.00182
PA3027	gi|15598223| probable transcriptional regulator	8.25	8	8.33	9.31	9.49	9.29	1.17	2e-05
PA2647	gi|15597843| NADH dehydrogenase I chain L	8.63	8.51	8.6	9.72	9.71	9.8	1.17	0
PA4646	gi|15599841| uracil phosphoribosyltransferase	10.47	10.46	10.38	11.62	11.6	11.57	1.16	0
PA4512	gi|15599708| lipopolysaccharide biosynthetic protein LpxO1	8.49	8.19	8.34	9.56	9.48	9.45	1.16	2e-05
PA3875	gi|15599070| respiratory nitrate reductase alpha chain	7.79	7.93	7.93	9.08	9.05	8.99	1.16	1e-05
PA3866	gi|15599061| Pyocin S4	5.22	4.99	5.29	6.25	6.36	6.36	1.16	0.00034
PA3652	gi|15598848| undecaprenyl pyrophosphate synthetase	9.6	9.62	9.65	10.76	10.8	10.78	1.16	5e-05
PA3266	gi|15598462| cold acclimation protein B	9.87	10.5	10.63	11.48	11.52	11.49	1.16	0.0005
PA3081	gi|15598277| conserved hypothetical protein	10.58	10.68	10.61	11.74	11.77	11.82	1.16	0.00016
PA2714	gi|15597910| probable molybdopterin oxidoreductase	1.18	2.65	1.81	2.61	3.45	3.07	1.16	0.03395
PA0201	gi|15595398| hypothetical protein	6.72	6.8	6.51	7.89	7.93	7.7	1.16	5e-05
PA5490	gi|15600683| cytochrome c4 precursor	10.17	10.28	10.33	11.41	11.4	11.43	1.15	0.00017
PA4758	gi|15599952| carbamoyl-phosphate synthase small chain	10.61	10.66	10.65	11.85	11.81	11.73	1.15	0
PA4455	gi|15599651| probable permease of ABC transporter	7.44	6.97	7.23	8.38	8.34	8.36	1.15	0.00169
PA4428	gi|15599624| stringent starvation protein A	8.32	8.25	8.26	9.46	9.42	9.41	1.15	0
PA2205	gi|15597401| hypothetical protein	7.82	7.67	7.7	8.6	8.8	9.24	1.15	0.00034
PA5304	gi|15600497| D-amino acid dehydrogenase, small subunit	6.63	6.39	6.19	7.38	7.67	7.61	1.14	0.00016
PA5087	gi|15600280| hypothetical protein	5.62	5.66	5.6	6.51	6.7	7.08	1.14	0.00708
PA4276	gi|15599472| secretion protein SecE	7.49	7.25	7.44	8.54	8.41	8.66	1.14	0.0004
PA3525	gi|15598721| argininosuccinate synthase	11.74	11.79	11.82	12.96	12.95	12.85	1.14	0
PA0858	gi|15596055| conserved hypothetical protein	10.48	10.55	10.58	11.73	11.7	11.59	1.14	1e-05
PA0478	gi|15595675| probable N-acetyltransferase	7.08	7.08	7.17	8.31	8.28	8.16	1.14	0.00057
PA5085	gi|15600278| DguR	5.94	6.39	6.15	7.2	7.38	7.28	1.13	7e-05
PA1178	gi|15596375| PhoP/Q and low Mg2+ inducible outer membrane protein H1 precursor	10.37	10.5	10.38	11.5	11.52	11.63	1.13	1e-05
PA5472	gi|15600665| hypothetical protein	9.56	9.61	9.54	10.68	10.74	10.65	1.12	0.00061
PA4577	gi|15599773| hypothetical protein	7.99	8.25	7.96	9	9.26	9.31	1.12	0.00039
PA4138	gi|15599333| tyrosyl-tRNA synthetase	8.41	8.45	8.51	9.57	9.65	9.51	1.12	0
PA4054	gi|15599249| GTP cyclohydrolase II / 3,4-dihydroxy-2-butanone 4-phosphate synthase	11.39	11.38	11.35	12.49	12.49	12.51	1.12	0
PA5427	gi|15600620| alcohol dehydrogenase	10.51	10.63	10.54	11.54	11.68	11.8	1.11	1e-05
PA5244	gi|15600437| conserved hypothetical protein	5.64	5.21	5.51	6.47	6.49	6.71	1.11	0.00061
PA4456	gi|15599652| probable ATP-binding component of ABC transporter	10.16	9.78	10.02	11.07	11.06	11.16	1.11	0.00061
PA2567	gi|15597763| hypothetical protein	8.77	8.72	8.76	9.76	9.9	9.91	1.11	0
PA2454	gi|15597650| hypothetical protein	5.49	5.21	5.28	6.47	6.31	6.53	1.11	2e-05
PA1536	gi|15596733| conserved hypothetical protein	5.36	5.57	5.4	6.65	6.46	6.55	1.11	0
PA1371	gi|15596568| hypothetical protein	6.82	7.06	7.11	8.13	8.23	7.96	1.11	0.00012
PA1251	gi|15596448| probable chemotaxis transducer	2.96	2.82	2.02	3.52	3.91	3.72	1.11	0.03745
PA0572	gi|15595769| hypothetical protein	8.39	8.39	8.43	9.37	9.7	9.48	1.11	0.00126
PA0304	gi|15595501| polyamine transport protein PotI	4.38	4.04	3.96	5.05	5.21	5.44	1.11	0.10074
PA4572	gi|15599768| peptidyl-prolyl cis-trans isomerase FklB	10.64	10.59	10.59	11.73	11.7	11.68	1.1	1e-05
PA4081	gi|15599276| fimbrial subunit CupB6	2.87	0.07	2.62	2.8	2.83	3.23	1.1	0.16914
PA1809	gi|15597006| NppB	8.3	7.86	7.97	9.07	9.16	9.19	1.1	0.00303
PA1805	gi|15597002| peptidyl-prolyl cis-trans isomerase D	12.32	11.94	12.11	13.2	13.2	13.28	1.1	0.00147
PA5063	gi|15600256| ubiquinone biosynthesis methyltransferase UbiE	10.55	10.42	10.53	11.61	11.49	11.68	1.09	3e-05
PA1973	gi|15597169| pyrroloquinoline quinone biosynthesis protein F	8.08	8.08	8.08	9.21	9.19	9.12	1.09	0
PA1866	gi|15597063| hypothetical protein	6.21	5.99	6.04	7.22	7.18	7.11	1.09	1e-05
PA0914	gi|15596111| hypothetical protein	3.09	3.17	3.61	4.31	4.34	4.49	1.09	0.00089
PA0878	gi|15596075| hypothetical protein	3.64	3.81	2.94	4.57	4.67	4.42	1.09	0.00213
PA0834	gi|15596031| conserved hypothetical protein	6.74	6.28	6.61	7.51	7.67	7.7	1.09	0.0018
PA0676	gi|15595873| sigma factor regulator, VreR	6.22	5.98	6.06	7.2	6.97	7.34	1.09	5e-05
PA5553	gi|15600746| ATP synthase epsilon chain	10.38	10.13	10.19	11.31	11.3	11.35	1.08	4e-05
PA5530	gi|15600723| C5-dicarboxylate transporter	6.14	5.67	5.98	7	7.06	6.97	1.08	6e-05
PA4792	gi|15599986| conserved hypothetical protein	7.18	7.1	7.25	8.24	8.25	8.28	1.08	0
PA3984	gi|15599179| apolipoprotein N-acyltransferase	9.6	9.12	9.45	10.35	10.43	10.62	1.08	0.00506
PA3458	gi|15598654| probable transcriptional regulator	9.06	9.15	9.14	10.09	10.27	10.23	1.08	3e-05
PA2965	gi|15598161| beta-ketoacyl-acyl carrier protein synthase II	10.32	10.39	10.38	11.47	11.45	11.42	1.08	0
PA1760	gi|15596957| probable transcriptional regulator	10.06	9.99	10.11	11.18	11.16	11.06	1.08	1e-05
PA0281	gi|15595478| sulfate transport protein CysW	7.19	6.92	7.1	8.05	8.12	8.29	1.08	0.00334
PA4569	gi|15599765| octaprenyl-diphosphate synthase	10.48	10.48	10.48	11.55	11.53	11.56	1.07	0
PA4390	gi|15599586| hypothetical protein	8.09	8.04	8.06	9.08	9.17	9.14	1.07	1e-05
PA3654	gi|15598850| uridylate kinase	11.35	11.4	11.36	12.45	12.4	12.47	1.07	1e-05
PA3648	gi|15598844| outer membrane protein Opr86	11.77	11.5	11.62	12.67	12.77	12.67	1.07	0.00038
PA2747	gi|15597943| hypothetical protein	6.43	6.6	6.38	7.42	7.57	7.62	1.07	1e-05
PA2648	gi|15597844| NADH dehydrogenase I chain M	8.46	8.15	8.42	9.47	9.37	9.39	1.07	4e-05
PA2643	gi|15597839| NADH dehydrogenase I chain H	8.36	8.22	8.31	9.41	9.38	9.31	1.07	2e-05
PA2469	gi|15597665| probable transcriptional regulator	6.25	6.46	6.32	7.25	7.49	7.5	1.07	2e-05
PA2258	gi|15597454| transcriptional regulator PtxR	6.25	6.21	6.07	7.12	7.17	7.46	1.07	8e-05
PA4628	gi|15599824| lysine-specific permease	7.35	7.05	7.26	8.23	8.27	8.33	1.06	0.00106
PA4550	gi|15599746| type 4 fimbrial biogenesis protein FimU	6.99	6.63	6.87	7.77	7.95	7.95	1.06	3e-05
PA3828	gi|15599023| Lipopolysaccharide export system permease protein LptF	8.95	8.71	8.87	9.86	9.91	9.92	1.06	0.00132
PA3247	gi|15598443| hypothetical protein	7.67	7.55	7.54	8.42	8.56	8.97	1.06	0.00062
PA1584	gi|15596781| succinate dehydrogenase (B subunit)	12.03	11.72	11.94	12.99	12.94	12.94	1.06	0.00051
PA1240	gi|15596437| probable enoyl-CoA hydratase/isomerase	6.59	6.55	6.58	7.6	7.68	7.62	1.06	2e-05
PA4147	gi|15599342| transcriptional regulator AcoR	5.62	5.35	4.94	6.23	6.14	6.68	1.05	0.01246
PA3820	gi|15599015| secretion protein SecF	8.37	8.1	8.34	9.28	9.32	9.37	1.05	0.00022
PA1913	gi|15597109| hypothetical protein	9.33	9.43	9.34	10.44	10.38	10.42	1.05	1e-05
PA1820	gi|15597017| sodium/proton antiporter NhaB	3.78	3.57	3.23	4.63	4.38	4.7	1.05	0.00183
PA0303	gi|15595500| polyamine transport protein PotH	6.98	6.72	6.66	7.77	7.87	7.86	1.05	0.0027
PA5551	gi|15600744| hypothetical protein	5.35	5.25	5.56	6.39	6.45	6.44	1.04	0.00086
PA4889	gi|15600082| probable oxidoreductase	4.13	4.3	3.97	4.77	5.42	5.34	1.04	0.00274
PA3614	gi|15598810| hypothetical protein	10.65	10.69	10.67	11.72	11.71	11.7	1.04	0
PA2760	gi|15597956| OprQ	11.33	11.52	11.63	12.6	12.67	12.34	1.04	0.04896
PA1976	gi|15597172| ErcS'	6.2	5.89	5.88	6.55	6.93	7.61	1.04	0.00553
PA1481	gi|15596678| cytochrome C biogenesis protein CcmG	6.52	6.27	6.59	7.52	7.55	7.45	1.04	0.00011
PA0867	gi|15596064| membrane-bound lysozyme inhibitor of c-type lysozyme MliC	10.18	9.87	10.15	11.02	11.12	11.17	1.04	0.00166
PA5556	gi|15600749| ATP synthase alpha chain	13.05	12.87	13.05	14	13.97	14.08	1.03	3e-05
PA4923	gi|15600116| conserved hypothetical protein	8.09	8.19	8.2	9.24	9.22	9.12	1.03	0.00011
PA4579	gi|15599775| hypothetical protein	9.09	8.79	8.94	9.91	10.04	9.95	1.03	0.00017
PA4553	gi|15599749| type 4 fimbrial biogenesis protein PilX	4.72	4.31	4.57	5.46	5.57	5.66	1.03	0.00061
PA3669	gi|15598865| hypothetical protein	7.02	6.78	6.93	7.87	7.87	8.08	1.03	0.00042
PA3558	gi|15598754| ArnF	4.47	4.34	4.15	5.29	5.14	5.61	1.03	0.00233
PA3490	gi|15598686| probable ferredoxin	5.88	5.88	5.68	6.7	6.74	7.09	1.03	0.01138
PA2986	gi|15598182| lipoprotein localization protein LolC	7.59	7.3	7.59	8.56	8.51	8.51	1.03	0.00114
PA2348	gi|15597544| conserved hypothetical protein	4.03	3.33	3.77	4.39	4.7	5.12	1.03	0.01287
PA1940	gi|15597136| hypothetical protein	8.16	7.72	8.01	9.06	8.99	8.93	1.03	0.00592
PA4695	gi|15599889| acetolactate synthase isozyme III small subunit	11.26	11.31	11.28	12.35	12.32	12.24	1.02	1e-05
PA1861	gi|15597058| molybdenum transport protein ModC	5.17	5.76	5.34	6.49	5.97	6.86	1.02	0.00478
PA0378	gi|15595575| probable transglycosylase	5.53	5.41	5.25	6.35	6.31	6.58	1.02	0.01272
PA0352	gi|15595549| probable transporter	4.21	3.89	4.2	4.94	5.22	5.22	1.02	0.14853
PA5568	gi|15600761| conserved hypothetical protein	10.49	10.12	10.34	11.31	11.28	11.4	1.01	0.00538
PA4031	gi|15599226| inorganic pyrophosphatase	11.47	11.49	11.39	12.51	12.45	12.43	1.01	0
PA3821	gi|15599016| secretion protein SecD	11.87	11.57	11.74	12.71	12.71	12.8	1.01	0.00237
PA3612	gi|15598808| conserved hypothetical protein	6.35	6.62	6.53	7.49	7.6	7.43	1.01	0.00117
PA3456	gi|15598652| hypothetical protein	10.29	10.27	10.32	11.33	11.34	11.24	1.01	0
PA1729	gi|15596926| conserved hypothetical protein	5.19	5.7	5.73	6.42	6.56	6.67	1.01	0.00046
PA1711	gi|15596908| ExsE	5.84	5.92	5.56	6.44	6.64	7.27	1.01	0.00228
PA1445	gi|15596642| flagellar protein FliO	9.11	8.82	8.99	9.94	9.95	10.07	1.01	0.00074
PA1203	gi|15596400| hypothetical protein	10.75	10.83	10.78	11.82	11.83	11.76	1.01	0.00014
PA0917	gi|15596114| potassium uptake protein Kup	4.97	5.04	4.82	5.93	5.75	6.17	1.01	0.00014
PA5287	gi|15600480| ammonium transporter AmtB	3.05	2.77	2.5	3.99	3.67	3.67	1	0.00286
PA4378	gi|15599574| InaA protein	7.92	8.38	8.55	9.23	9.27	9.34	1	0.00059
PA4243	gi|15599439| secretion protein SecY	10.25	9.99	10.09	11.08	11.04	11.22	1	0.0001
PA3879	gi|15599074| two-component response regulator NarL	9.55	9.6	9.57	10.48	10.58	10.65	1	6e-05
PA3026	gi|15598222| conserved hypothetical protein	8.47	8.19	8.41	9.3	9.45	9.33	1	0.0017
PA3008	gi|15598204| hypothetical protein	6.77	6.55	6.59	7.34	7.62	7.95	1	0.00149
PA2216	gi|15597412| 2-keto-3-deoxy-D-arabinonate dehydratase	3.26	3.46	2.94	4.35	4.03	4.27	1	0.00208
PA1674	gi|15596871| GTP cyclohydrolase I precursor	9.12	9.03	9.16	10.28	10.32	9.71	1	0.00061
PA0359	gi|15595556| hypothetical protein	6.84	6.5	6.59	7.5	7.79	7.63	1	0.00125
PA0193	gi|15595391| hypothetical protein	5.07	5.15	5.06	6.16	5.98	6.13	1	1e-05
PA0126	gi|15595324| hypothetical protein	9.2	8.96	9.19	10.12	10.1	10.13	1	0.00175
PA5078	gi|15600271| OpgG	11.81	11.82	11.78	12.8	12.77	12.81	0.99	0
PA4552	gi|15599748| type 4 fimbrial biogenesis protein PilW	8.81	8.41	8.59	9.46	9.58	9.72	0.99	0.00138
PA4427	gi|15599623| stringent starvation protein B	7.58	7.69	7.54	8.55	8.62	8.61	0.99	1e-05
PA3801	gi|15598996| conserved hypothetical protein	10.58	10.17	10.4	11.37	11.29	11.47	0.99	0.00526
PA2042	gi|15597238| probable transporter (membrane subunit)	6.62	6.35	6.51	7.56	7.39	7.49	0.99	0.00192
PA5222	gi|15600415| hypothetical protein	4.13	3.86	4.28	5.11	5.22	4.86	0.98	0.00065
PA5025	gi|15600218| homocysteine synthase	10.63	10.71	10.69	11.6	11.67	11.7	0.98	0
PA4696	gi|15599890| acetolactate synthase large subunit	12.89	12.9	12.9	13.91	13.88	13.83	0.98	2e-05
PA4481	gi|15599677| rod shape-determining protein MreB	11.43	11.54	11.61	12.52	12.53	12.48	0.98	0
PA4011	gi|15599206| hypothetical protein	7.16	7.07	7.18	8.07	8.1	8.18	0.98	0
PA3672	gi|15598868| probable ATP-binding component of ABC transporter	8.7	8.46	8.58	9.49	9.61	9.58	0.98	0.00202
PA3424	gi|15598620| hypothetical protein	5.84	5.61	5.81	6.53	6.67	6.98	0.98	0.00074
PA1587	gi|15596784| dihydrolipoamide dehydrogenase Lpd	13.45	13.37	13.39	14.39	14.34	14.43	0.98	1e-05
PA1278	gi|15596475| cobinamide kinase	6.16	5.87	5.93	7.11	6.92	6.86	0.98	0.00034
PA4604	gi|15599800| conserved hypothetical protein	10.25	10.37	10.34	11.33	11.34	11.22	0.97	2e-05
PA4245	gi|15599441| 50S ribosomal protein L30	8.39	8.54	8.47	9.42	9.44	9.46	0.97	0.00025
PA2600	gi|15597796| hypothetical protein	5.55	5.75	5.67	6.59	6.66	6.63	0.97	9e-05
PA5503	gi|15600696| probable ATP-binding component of ABC transporter	9.64	9.49	9.57	10.52	10.54	10.52	0.96	0.00042
PA5042	gi|15600235| type 4 fimbrial biogenesis protein PilO	8.14	7.69	8	8.83	8.89	8.97	0.96	0.0052
PA4845	gi|15600038| thiol:disulfide interchange protein DipZ	9.05	8.84	8.94	9.85	9.89	9.97	0.96	0.00055
PA4370	gi|15599566| Insulin-cleaving metalloproteinase outer membrane protein precursor	11.71	11.31	11.47	12.43	12.38	12.56	0.96	0.00606
PA4003	gi|15599198| penicillin-binding protein 2	8.56	8.34	8.43	9.42	9.39	9.41	0.96	0.0016
PA3729	gi|15598924| conserved hypothetical protein	11.63	11.36	11.52	12.47	12.39	12.53	0.96	0.00253
PA3686	gi|15598882| adenylate kinase	11.98	12.11	12.06	12.99	13	13.03	0.96	0.00015
PA0916	gi|15596113| conserved hypothetical protein	10.65	10.65	10.61	11.63	11.57	11.59	0.96	0
PA0760	gi|15595957| conserved hypothetical protein	8.74	8.88	8.76	9.7	9.74	9.81	0.96	2e-05
PA0282	gi|15595479| sulfate transport protein CysT	6.79	6.4	6.6	7.56	7.5	7.61	0.96	0.01465
PA5496	gi|15600689| class II (cobalamin-dependent) ribonucleotide-diphosphate reductase subunit, NrdJb	10.98	10.91	10.86	11.81	11.85	11.94	0.95	3e-05
PA4747	gi|15599941| secretion protein SecG	9.14	8.9	9.03	9.88	9.96	10.08	0.95	0.00142
PA4620	gi|15599816| hypothetical protein	6.86	7.24	7.33	8.09	8.19	7.98	0.95	0.00032
PA4613	gi|15599809| catalase	7.41	7.24	7.32	8.32	8.3	8.21	0.95	4e-05
PA2973	gi|15598169| probable peptidase	8.88	8.67	8.89	9.68	9.81	9.79	0.95	0.00592
PA2969	gi|15598165| fatty acid biosynthesis protein PlsX	7.08	7.21	7.4	8.16	8.23	8.15	0.95	3e-05
PA2853	gi|15598049| Outer membrane lipoprotein OprI precursor	11.62	11.25	11.43	12.3	12.46	12.41	0.95	0.00448
PA0024	gi|15595222| coproporphyrinogen III oxidase, aerobic	9.88	9.94	9.93	10.84	10.9	10.86	0.95	2e-05
PA5315	gi|15600508| 50S ribosomal protein L33	7.25	7.38	7.39	8.28	8.23	8.33	0.94	1e-05
PA4459	gi|15599655| Lipopolysaccharide export system protein LptC	9.14	8.88	8.99	9.89	9.9	10.03	0.94	0.00437
PA3785	gi|15598980| conserved hypothetical protein	9.3	9.66	9.5	10.36	10.5	10.44	0.94	0.02089
PA3649	gi|15598845| MucP	8.51	8.11	8.38	9.22	9.25	9.33	0.94	0.00163
PA3397	gi|15598593| FprA	10.47	10.66	10.56	11.51	11.49	11.51	0.94	0.00024
PA2997	gi|15598193| Na+-translocating NADH:ubiquinone oxidoreductase subunit Nrq3	9.43	9.26	9.26	10.23	10.23	10.33	0.94	0.00466
PA1222	gi|15596419| probable membrane-bound lytic murein transglycolase A	8.85	8.48	8.61	9.56	9.57	9.64	0.94	0.00245
PA1004	gi|15596201| quinolinate synthetase A	10.97	11.01	11.04	11.98	11.98	11.9	0.94	0.00012
PA0969	gi|15596166| TolQ protein	9.55	9.08	9.46	10.27	10.28	10.36	0.94	0.00538
PA5208	gi|15600401| conserved hypothetical protein	8.23	8.27	8.3	9.04	9.34	9.21	0.93	2e-05
PA4714	gi|15599908| conserved hypothetical protein	9.05	9.51	9.32	10.21	10.26	10.21	0.93	0.0129
PA4686	gi|15599881| hypothetical protein	11.73	11.75	11.78	12.71	12.69	12.64	0.93	0
PA4652	gi|15599847| Fimbrial usher protein CupE5	5.58	5.32	5.44	6.24	6.34	6.55	0.93	0.00791
PA4538	gi|15599734| NADH dehydrogenase	8.07	7.94	7.9	8.91	8.85	8.96	0.93	0.00045
PA4030	gi|15599225| conserved hypothetical protein	8.03	8.36	8.32	9.11	9.22	9.19	0.93	4e-05
PA3263	gi|15598459| conserved hypothetical protein	10.93	10.92	10.89	11.84	11.84	11.84	0.93	4e-05
PA3016	gi|15598212| hypothetical protein	6.65	6.24	6.44	7.31	7.37	7.45	0.93	0.00977
PA1101	gi|15596298| Flagella M-ring outer membrane protein precursor	9.74	9.24	9.48	10.35	10.46	10.45	0.93	0.00086
PA1098	gi|15596295| two-component sensor	6.56	6.99	6.72	7.51	7.73	7.82	0.93	0.00049
PA0389	gi|15595586| hypothetical protein	8.83	8.44	8.62	9.59	9.49	9.61	0.93	0.00132
PA4562	gi|15599758| conserved hypothetical protein	4.31	4.29	4.52	5.12	5.22	5.53	0.92	0.01575
PA4554	gi|15599750| type 4 fimbrial biogenesis protein PilY1	11.04	10.8	10.86	11.78	11.75	11.92	0.92	3e-05
PA4494	gi|15599690| RoxS	5.5	5.36	5.38	6.3	6.33	6.39	0.92	0.00147
PA4443	gi|15599639| ATP sulfurylase small subunit	11.06	11.07	11.06	12.03	11.97	11.96	0.92	0
PA0961	gi|15596158| probable cold-shock protein	9.3	9.26	9.44	10.26	10.35	10.15	0.92	0.0002
PA4461	gi|15599657| Lipopolysaccharide export system ATP-binding protein LptB	7.95	7.83	7.94	8.82	8.83	8.79	0.91	2e-05
PA4320	gi|15599516| hypothetical protein	6.49	6.14	6.59	7.36	7.22	7.38	0.91	0.00054
PA4144	gi|15599339| probable outer membrane protein precursor	6.96	7.03	6.94	7.55	7.79	8.3	0.91	0.00139
PA3979	gi|15599174| hypothetical protein	9.99	10.05	9.97	10.93	10.94	10.87	0.91	4e-05
PA3650	gi|15598846| 1-deoxy-d-xylulose 5-phosphate reductoisomerase	9.79	9.77	9.83	10.76	10.73	10.62	0.91	2e-05
PA0970	gi|15596167| TolR protein	8.27	7.89	8.04	8.98	8.98	8.99	0.91	0.00029
PA0437	gi|15595634| cytosine deaminase	10.45	10.48	10.42	11.35	11.38	11.35	0.91	5e-05
PA5129	gi|15600322| GrxC	6.59	6.87	6.62	7.58	7.57	7.62	0.9	0.00092
PA5074	gi|15600267| probable ATP-binding component of ABC transporter	6.91	6.51	6.66	7.52	7.56	7.69	0.9	0.0055
PA5072	gi|15600265| probable chemotaxis transducer	9.36	9.05	9.16	10.05	10.03	10.19	0.9	0.0052
PA4373	gi|15599569| hypothetical protein	8.6	8.79	8.76	9.54	9.68	9.62	0.9	0.00143
PA3980	gi|15599175| conserved hypothetical protein	11.08	11.15	11.18	12.1	12.01	12	0.9	2e-05
PA2650	gi|15597846| conserved hypothetical protein	6.57	6.62	6.44	7.51	7.27	7.55	0.9	0.01512
PA1392	gi|15596589| hypothetical protein	7.28	7.23	7.34	8.2	8.22	8.13	0.9	1e-05
PA1195	gi|15596392| hypothetical protein	5.99	6.22	6.3	7.05	7.1	7.07	0.9	0.00535
PA0915	gi|15596112| conserved hypothetical protein	7.66	7.83	7.71	8.71	8.62	8.58	0.9	2e-05
PA4002	gi|15599197| rod shape-determining protein	4.8	4.8	4.85	5.79	5.83	5.5	0.89	0.0001
PA2642	gi|15597838| NADH dehydrogenase I chain G	11.94	11.78	11.86	12.75	12.71	12.78	0.89	0.00015
PA1422	gi|15596619| GbuR	7.54	7.4	7.47	8.46	8.42	8.19	0.89	4e-05
PA1341	gi|15596538| AatQ	8.95	8.59	8.79	9.6	9.69	9.71	0.89	0.00291
PA0183	gi|15595381| arylsulfatase	6.79	7.09	6.91	7.79	7.84	7.82	0.89	0.00015
PA0022	gi|15595220| conserved hypothetical protein	8.32	8.39	8.3	9.19	9.21	9.26	0.89	0.00021
PA5041	gi|15600234| type 4 fimbrial biogenesis protein PilP	8.86	8.38	8.54	9.38	9.53	9.5	0.88	0.00984
PA5002	gi|15600195| de-N-acetylase involved in persistence, DnpA	5.88	6.01	6.13	6.94	6.9	6.81	0.88	0.00018
PA4872	gi|15600065| hypothetical protein	10.96	10.94	10.89	11.86	11.81	11.76	0.88	1e-05
PA4567	gi|15599763| 50S ribosomal protein L27	11.18	11.38	11.49	12.32	12.28	12.09	0.88	0.0003
PA4418	gi|15599614| penicillin-binding protein 3	7.39	7.14	7.32	8.21	8.16	8.1	0.88	0.0004
PA4372	gi|15599568| hypothetical protein	10.46	10.2	10.35	11.18	11.17	11.28	0.88	0.00289
PA4247	gi|15599443| 50S ribosomal protein L18	11.57	11.6	11.6	12.49	12.47	12.46	0.88	0.00017
PA3708	gi|15598903| probable chemotaxis transducer	10.45	10.2	10.39	11.16	11.24	11.29	0.88	0.00846
PA3439	gi|15598635| d-erythro-7,8-dihydroneopterin triphosphate epimerase	6.6	6.1	6.15	7.12	6.98	7.39	0.88	0.07004
PA3438	gi|15598634| GTP cyclohydrolase I precursor	6.31	6.33	6.51	7.43	7.42	6.94	0.88	0.00172
PA2867	gi|15598063| probable chemotaxis transducer	8.61	8.29	8.44	9.28	9.21	9.47	0.88	0.01168
PA2748	gi|15597944| probable methionine aminopeptidase	5.12	5.37	5.35	6.14	6.08	6.28	0.88	6e-05
PA1535	gi|15596732| citronellyl-CoA dehydrogenase	5.68	6.07	6.02	6.75	6.9	6.77	0.88	0.00045
PA1274	gi|15596471| conserved hypothetical protein	8.05	8.1	8.1	8.99	8.96	8.92	0.88	0
PA1180	gi|15596377| two-component sensor PhoQ	7.53	7.22	7.18	8.17	8.15	8.25	0.88	0.01713
PA4091	gi|15599286| 4-hydroxyphenylacetate 3-monooxygenase large chain	4.13	4.46	4.28	4.85	4.98	5.64	0.87	0.04715
PA3737	gi|15598932| thiol:disulfide interchange protein DsbC	10.53	10.6	10.55	11.39	11.43	11.48	0.87	0.00271
PA3537	gi|15598733| ornithine carbamoyltransferase, anabolic	9.9	9.86	9.88	10.8	10.74	10.72	0.87	0
PA3009	gi|15598205| hypothetical protein	6.94	6.81	6.76	7.75	7.66	7.71	0.87	1e-05
PA2739	gi|15597935| phenylalanyl-tRNA synthetase, beta subunit	12.24	12.22	12.25	13.13	13.1	13.09	0.87	3e-05
PA1687	gi|15596884| spermidine synthase	10.43	10.51	10.49	11.41	11.35	11.28	0.87	0.00034
PA1271	gi|15596468| probable tonB-dependent receptor	7.7	7.78	7.79	8.62	8.66	8.6	0.87	2e-05
PA0390	gi|15595587| homoserine O-acetyltransferase	9.49	9.13	9.31	10.15	10.12	10.26	0.87	0.003
PA0302	gi|15595499| polyamine transport protein PotG	9.71	9.36	9.54	10.36	10.36	10.49	0.87	0.01821
PA4588	gi|15599784| glutamate dehydrogenase	12.29	12.22	12.3	13.2	13.17	13.02	0.86	0.00038
PA4442	gi|15599638| ATP sulfurylase GTP-binding subunit/APS kinase	12.39	12.39	12.37	13.28	13.26	13.21	0.86	0
PA4321	gi|15599517| hypothetical protein	6.38	6.11	6.06	6.91	7.11	7.1	0.86	0.00153
PA4046	gi|15599241| hypothetical protein	5.55	4.99	5.22	6.04	6.13	6.18	0.86	0.01881
PA3839	gi|15599034| probable sodium:sulfate symporter	5.26	5.09	5.06	6.02	5.98	5.99	0.86	0.0002
PA3749	gi|15598944| probable major facilitator superfamily (MFS) transporter	8.46	8.15	8.3	9.01	9.5	9	0.86	0.00693
PA2855	gi|15598051| hypothetical protein	6.85	6.99	7.05	7.78	7.87	7.83	0.86	1e-05
PA2533	gi|15597729| probable sodium:alanine symporter	4.27	3.77	4.26	4.94	5.02	4.91	0.86	0.01389
PA1192	gi|15596389| conserved hypothetical protein	10.72	10.78	10.8	11.65	11.61	11.64	0.86	1e-05
PA1014	gi|15596211| 1,2-glucosyltransferase WapB	8.54	8.39	8.5	9.34	9.38	9.3	0.86	0.00015
PA0740	gi|15595937| SDS hydrolase SdsA1	2.78	1.61	1.81	2.9	3.26	2.64	0.86	0.18602
PA0559	gi|15595756| conserved hypothetical protein	8.7	8.8	8.81	9.68	9.58	9.64	0.86	3e-05
PA0552	gi|15595749| phosphoglycerate kinase	11.8	11.84	11.85	12.7	12.67	12.7	0.86	0.00011
PA0550	gi|15595747| conserved hypothetical protein	9.74	9.8	9.8	10.65	10.68	10.59	0.86	0.00019
PA0382	gi|15595579| DNA mismatch repair protein MicA	9.44	9.42	9.43	10.33	10.27	10.25	0.86	1e-05
PA4409	gi|15599605| cell division protein FtsQ	4.24	4.48	4.44	5.06	5.22	5.43	0.85	0.00173
PA3806	gi|15599001| conserved hypothetical protein	10.27	10.28	10.39	11.22	11.14	11.14	0.85	3e-05
PA3643	gi|15598839| lipid A-disaccharide synthase	8.6	8.82	8.63	9.53	9.66	9.42	0.85	7e-05
PA3165	gi|15598361| histidinol-phosphate aminotransferase	11	11.18	11.24	12.01	12	11.96	0.85	7e-05
PA2988	gi|15598184| lipoprotein localization protein LolE	9.29	9.04	9.17	10.01	10	10.04	0.85	0.00051
PA2801	gi|15597997| hypothetical protein	7.44	7.37	7.35	8.19	8.24	8.28	0.85	3e-05
PA0780	gi|15595977| proline utilization regulator	3.39	3.35	3.06	4.14	4.02	4.18	0.85	0.03178
PA5316	gi|15600509| 50S ribosomal protein L28	10.97	11.01	11	11.84	11.79	11.87	0.84	1e-05
PA5223	gi|15600416| ubiH protein	9.05	9.21	9.29	10.03	9.95	10.08	0.84	0.00043
PA4849	gi|15600042| hypothetical protein	4.62	4.25	4.67	5.19	5.49	5.39	0.84	0.00116
PA4551	gi|15599747| type 4 fimbrial biogenesis protein PilV	8.23	7.93	8.11	8.87	8.93	8.98	0.84	0.0035
PA4274	gi|15599470| 50S ribosomal protein L11	11.76	11.8	11.88	12.68	12.64	12.66	0.84	7e-05
PA3047	gi|15598243| probable D-alanyl-D-alanine carboxypeptidase	10.03	9.77	9.97	10.86	10.74	10.68	0.84	0.00147
PA2996	gi|15598192| Na+-translocating NADH:uniquinone oxidoreductase subunit Nqr4	7.78	7.47	7.63	8.44	8.49	8.49	0.84	0.00652
PA2994	gi|15598190| Na+-translocating NADH:quinone oxidoreductase, subunit Nqr6	10.35	9.99	10.15	10.97	10.99	11.05	0.84	0.00326
PA2638	gi|15597834| NADH dehydrogenase I chain B	10.09	9.98	10.08	10.84	10.9	10.93	0.84	7e-05
PA2407	gi|15597603| probable adhesion protein	3.14	3.27	3.81	4.24	4.01	4.47	0.84	0.01186
PA1665	gi|15596862| Fha2	3.29	3.42	3.49	4.04	4.19	4.5	0.84	0.00602
PA1610	gi|15596807| beta-hydroxydecanoyl-ACP dehydrase	10.28	10.36	10.37	11.25	11.17	11.1	0.84	0.00601
PA0283	gi|15595480| sulfate-binding protein precursor	6.58	6.84	6.59	7.44	7.39	7.68	0.84	0.03271
PA5268	gi|15600461| magnesium/cobalt transport protein	6.14	5.94	6	6.91	6.82	6.83	0.83	2e-05
PA4602	gi|15599798| serine hydroxymethyltransferase	12.05	12.13	12.08	12.95	12.91	12.88	0.83	2e-05
PA4029	gi|15599224| conserved hypothetical protein	5.8	5.68	5.64	6.56	6.48	6.57	0.83	0.0116
PA2935	gi|15598131| hypothetical protein	4.72	5	4.81	5.53	5.81	5.69	0.83	0.00012
PA2057	gi|15597253| TonB-dependent receptor, SppR	4.84	5.92	6.18	6.73	6.73	5.97	0.83	0.29844
PA1367	gi|15596564| hypothetical protein	6.74	6.73	6.6	7.66	7.41	7.5	0.83	0.0013
PA0973	gi|15596170| Peptidoglycan associated lipoprotein OprL precursor	10.71	10.53	10.63	11.41	11.48	11.45	0.83	0.002
PA0922	gi|15596119| hypothetical protein	8.1	8.33	8.35	9.05	9.18	9.04	0.83	0.00061
PA0380	gi|15595577| conserved hypothetical protein	8.6	8.74	8.74	9.47	9.56	9.55	0.83	0.00035
PA0152	gi|15595350| transcriptional regulator PcaQ	7.16	7.23	7.21	8.02	8.09	7.97	0.83	5e-05
PA4264	gi|15599460| 30S ribosomal protein S10	11.06	11.04	11.01	11.84	11.78	11.96	0.82	7e-05
PA3779	gi|15598974| hypothetical protein	10.49	10.67	10.6	11.41	11.45	11.35	0.82	0.00894
PA3767	gi|15598962| conserved hypothetical protein	7.95	7.76	7.8	8.63	8.63	8.72	0.82	6e-05
PA3705	gi|15598900| hypothetical protein	5.46	5.36	5.33	6.1	6.25	6.27	0.82	5e-05
PA3693	gi|15598889| conserved hypothetical protein	6.1	6.3	6.23	6.98	6.99	7.11	0.82	0.00028
PA3284	gi|15598480| hypothetical protein	7.04	7.38	7.33	8.06	8.1	8.05	0.82	0.00539
PA1636	gi|15596833| two-component sensor KdpD	8.84	8.57	8.67	9.49	9.53	9.53	0.82	0.00052
PA1340	gi|15596537| AatM	6.58	6.18	6.31	7.29	7.25	6.98	0.82	0.00055
PA0607	gi|15595804| ribulose-phosphate 3-epimerase	9.96	10.02	9.93	10.84	10.8	10.73	0.82	1e-05
PA0580	gi|15595777| O-sialoglycoprotein endopeptidase	9.32	9.28	9.53	10.16	10.22	10.22	0.82	4e-05
PA5043	gi|15600236| type 4 fimbrial biogenesis protein PilN	9.71	9.27	9.45	10.22	10.32	10.33	0.81	0.0068
PA4811	gi|15600005| nitrate-inducible formate dehydrogenase, beta subunit	4	4.59	4.47	5.09	5.25	5.17	0.81	0.00982
PA3129	gi|15598325| conserved hypothetical protein	7.32	7.28	7.32	8.25	8.16	7.95	0.81	4e-05
PA2967	gi|15598163| 3-oxoacyl-[acyl-carrier-protein] reductase	11.28	11.33	11.29	12.12	12.08	12.13	0.81	1e-05
PA1331	gi|15596528| conserved hypothetical protein	6.75	6.59	6.63	7.43	7.48	7.48	0.81	6e-05
PA1280	gi|15596477| hypothetical protein	4.89	5.59	5.42	6.07	6.26	6.01	0.81	0.00297
PA1276	gi|15596473| cobalamin biosynthetic protein CobC	6.76	6.88	6.79	7.66	7.65	7.58	0.81	1e-05
PA1206	gi|15596403| hypothetical protein	8.41	8.5	8.44	9.3	9.28	9.2	0.81	0.0005
PA1096	gi|15596293| hypothetical protein	6.73	6.96	6.93	7.65	7.72	7.68	0.81	3e-05
PA1049	gi|15596246| pyridoxine 5'-phosphate oxidase	10.12	10.15	10.09	10.87	10.95	10.96	0.81	0.0007
PA0416	gi|15595613| probable transcriptional regulator	3.54	3.78	2.92	4.14	4.59	3.94	0.81	0.23235
PA0119	gi|15595317| probable dicarboxylate transporter	3.47	3.92	3.9	4.86	4.39	4.49	0.81	0.00185
PA4800	gi|15599994| hypothetical protein	6.89	7.18	7.14	7.84	7.81	7.95	0.8	0.0003
PA4556	gi|15599752| type 4 fimbrial biogenesis protein PilE	7.97	7.62	7.77	8.54	8.56	8.64	0.8	0.01359
PA4260	gi|15599456| 50S ribosomal protein L2	13.03	13.04	13.06	13.88	13.82	13.83	0.8	0.0002
PA4256	gi|15599452| 50S ribosomal protein L16	10.87	10.94	10.97	11.74	11.71	11.73	0.8	0.00041
PA4199	gi|15599394| probable acyl-CoA dehydrogenase	10.51	10.45	10.45	11.31	11.25	11.24	0.8	2e-05
PA3277	gi|15598473| probable short-chain dehydrogenase	6.21	6.38	6.37	7.08	7.14	7.14	0.8	0.00516
PA2740	gi|15597936| phenylalanyl-tRNA synthetase, alpha-subunit	11.78	11.72	11.75	12.57	12.55	12.54	0.8	5e-05
PA2526	gi|15597722| MuxC	3	1.57	1.81	2.59	3.16	3.04	0.8	0.1708
PA0768	gi|15595965| signal peptidase I	10.6	10.35	10.54	11.29	11.32	11.31	0.8	0.0044
PA0268	gi|15595465| probable transcriptional regulator	8.24	8.42	8.34	9.09	9.18	9.14	0.8	8e-05
PA5190	gi|15600383| NAD(P)H quinone oxidoreductase	9.53	9.56	9.6	10.35	10.4	10.3	0.79	0.00043
PA4928	gi|15600121| conserved hypothetical protein	11.04	11.04	11.07	11.85	11.81	11.87	0.79	0.00012
PA4240	gi|15599436| 30S ribosomal protein S11	11.57	11.98	11.98	12.68	12.72	12.51	0.79	0.00095
PA3996	gi|15599191| lipoate synthase	10.18	10.3	10.33	11.04	11.03	11.13	0.79	2e-05
PA3721	gi|15598916| NalC	6.18	6.38	6.36	6.98	7.26	7.06	0.79	0.0001
PA3574	gi|15598770| NalD	8.9	8.74	8.77	9.66	9.59	9.53	0.79	2e-05
PA2950	gi|15598146| proton motive force protein, PMF	11.98	11.99	11.98	12.81	12.76	12.76	0.79	0.00031
PA2834	gi|15598030| probable transcriptional regulator	9.14	9.04	9.22	9.92	9.94	9.92	0.79	2e-05
PA2602	gi|15597798| 3-mercaptopropionate dioxygenase	5.57	5.42	5.37	6.29	6.14	6.29	0.79	0.0027
PA0735	gi|15595932| hypothetical protein	7.18	6.82	7.09	7.85	7.77	7.86	0.79	0.02005
PA0450	gi|15595647| probable phosphate transporter	5.39	5.22	5.08	5.66	6.31	6.11	0.79	0.00261
PA4921	gi|15600114| cholinesterase, ChoE	6.78	6.72	6.49	7.08	7.37	7.88	0.78	0.01455
PA4262	gi|15599458| 50S ribosomal protein L4	12.46	12.52	12.6	13.36	13.28	13.28	0.78	7e-05
PA2992	gi|15598188| hypothetical protein	4.92	4.78	5.29	5.79	5.78	5.76	0.78	0.00261
PA1582	gi|15596779| succinate dehydrogenase (D subunit)	8.34	7.99	8.16	8.9	8.91	9	0.78	0.00217
PA0579	gi|15595776| 30S ribosomal protein S21	9.88	10.01	10	10.69	10.76	10.76	0.78	0.00032
PA0336	gi|15595533| Nudix hydrolase YgdP	8.59	8.83	8.77	9.52	9.59	9.42	0.78	0.0002
PA0242	gi|15595439| hypothetical protein	7.03	6.74	6.6	7.23	7.36	8.12	0.78	0.01481
PA0168	gi|15595366| conserved hypothetical protein	5.62	5.91	5.59	6.53	6.45	6.48	0.78	0.00025
PA4751	gi|15599945| cell division protein FtsH	12.27	11.92	12.12	12.85	12.83	12.95	0.77	0.00811
PA4268	gi|15599464| 30S ribosomal protein S12	10.44	11.04	11.24	11.63	11.78	11.64	0.77	0.0051
PA4258	gi|15599454| 50S ribosomal protein L22	11.57	11.62	11.69	12.39	12.41	12.39	0.77	0.00026
PA4252	gi|15599448| 50S ribosomal protein L24	12.06	12.12	12.06	12.87	12.82	12.87	0.77	0.00021
PA4251	gi|15599447| 50S ribosomal protein L5	12.79	12.84	12.8	13.6	13.53	13.62	0.77	0.00032
PA4145	gi|15599340| probable transcriptional regulator	7.34	7.43	7.36	8.12	8.25	8.07	0.77	0.00031
PA3742	gi|15598937| 50S ribosomal protein L19	11.86	11.89	11.97	12.68	12.64	12.71	0.77	0.00018
PA3084	gi|15598280| hypothetical protein	9.62	9.78	9.74	10.51	10.5	10.44	0.77	1e-05
PA2998	gi|15598194| Na+-translocating NADH:ubiquinone oxidoreductase subunit Nrq2	3.12	3.13	3.14	3.93	3.86	3.9	0.77	0.00761
PA2502	gi|15597698| hypothetical protein	7.79	7.91	7.88	8.72	8.61	8.55	0.77	0.00045
PA1223	gi|15596420| probable transcriptional regulator	4.99	4.71	5.02	5.76	5.83	5.45	0.77	0.00053
PA0457	gi|15595654| hypothetical protein	7.16	7.13	7.08	7.67	7.8	8.2	0.77	0.00097
PA4999	gi|15600192| O-antigen ligase, WaaL	7.86	7.56	7.6	8.37	8.33	8.6	0.76	0.01236
PA4720	gi|15599914| tRNA (uracil-5-)-methyltransferase	9.22	9.16	9.27	10	9.99	9.93	0.76	1e-05
PA4568	gi|15599764| 50S ribosomal protein L21	12.31	12.33	12.31	13.09	13.05	13.1	0.76	0.00026
PA4272	gi|15599468| 50S ribosomal protein L10	11.89	11.95	11.97	12.72	12.68	12.7	0.76	0.00053
PA4263	gi|15599459| 50S ribosomal protein L3	11.58	11.6	11.64	12.41	12.35	12.35	0.76	0.00011
PA3621	gi|15598817| ferredoxin I	10.18	10.32	10.34	11.02	11.03	11.07	0.76	0.00173
PA3162	gi|15598358| 30S ribosomal protein S1	13.66	13.69	13.72	14.46	14.43	14.45	0.76	0.0004
PA3146	gi|15598342| probable NAD-dependent epimerase/dehydratase WbpK	7.42	7.49	7.45	8.15	8.25	8.22	0.76	1e-05
PA2999	gi|15598195| Na+-translocating NADH:ubiquinone oxidoreductase subunit Nrq1	10.55	10.33	10.4	11.22	11.17	11.17	0.76	0.00102
PA2987	gi|15598183| lipoprotein localization protein LolD	7.37	6.99	7.15	7.88	7.86	8.04	0.76	0.01096
PA2970	gi|15598166| 50S ribosomal protein L32	11.16	11.18	11.1	11.84	11.95	11.93	0.76	2e-05
PA2654	gi|15597850| probable chemotaxis transducer	9.89	9.53	9.74	10.39	10.47	10.58	0.76	0.02457
PA1775	gi|15596972| conserved cytoplasmic membrane protein, CmpX protein	7.41	7.35	7.38	8.11	8.13	8.19	0.76	0.00095
PA1343	gi|15596540| hypothetical protein	6.76	6.6	6.49	7.43	7.45	7.25	0.76	0.00092
PA0609	gi|15595806| anthranilate synthetase component I	11.67	11.53	11.46	12.32	12.32	12.31	0.76	2e-05
PA5300	gi|15600493| cytochrome c5	10.6	10.83	10.72	11.37	11.48	11.54	0.75	0.00438
PA5146	gi|15600339| hypothetical protein	11.94	11.44	11.66	12.44	12.37	12.49	0.75	0.01721
PA4318	gi|15599514| hypothetical protein	6.6	6.21	6.46	7.16	7.17	7.18	0.75	0.0125
PA4273	gi|15599469| 50S ribosomal protein L1	12.95	13.03	12.98	13.75	13.71	13.76	0.75	8e-05
PA4261	gi|15599457| 50S ribosomal protein L23	11.85	11.88	11.96	12.64	12.63	12.69	0.75	2e-05
PA4259	gi|15599455| 30S ribosomal protein S19	11.11	11.18	11.15	11.92	11.87	11.88	0.75	1e-05
PA4257	gi|15599453| 30S ribosomal protein S3	11.83	11.91	11.94	12.65	12.62	12.67	0.75	7e-05
PA4253	gi|15599449| 50S ribosomal protein L14	12.06	12.11	12.21	12.92	12.87	12.83	0.75	0.00023
PA3725	gi|15598920| single-stranded-DNA-specific exonuclease RecJ	8.75	8.77	8.84	9.62	9.58	9.41	0.75	3e-05
PA3645	gi|15598841| (3R)-hydroxymyristoyl-[acyl carrier protein] dehydratase	3.59	4.14	4.01	4.85	4.7	4.45	0.75	0.00512
PA2630	gi|15597826| conserved hypothetical protein	10.38	10.3	10.22	11.01	10.97	11.17	0.75	0.00722
PA2088	gi|15597284| hypothetical protein	6.88	6.9	6.88	7.62	7.69	7.59	0.75	1e-05
PA1825	gi|15597022| hypothetical protein	6.49	6.17	5.98	6.86	6.91	7.11	0.75	0.00907
PA1638	gi|15596835| conserved hypothetical protein	7.5	7.62	7.55	8.35	8.34	8.22	0.75	0.00012
PA1095	gi|15596292| hypothetical protein	9.21	9.26	9.3	10.01	10.08	9.92	0.75	0.00139
PA0411	gi|15595608| twitching motility protein PilJ	11.61	11.02	11.31	11.98	12.01	12.18	0.75	0.03431
PA0316	gi|15595513| D-3-phosphoglycerate dehydrogenase	12.66	12.63	12.63	13.42	13.35	13.39	0.75	3e-05
PA5528	gi|15600721| hypothetical protein	9.02	8.97	9.04	9.68	9.7	9.85	0.74	0.00041
PA4969	gi|15600162| Cyclic AMP (cAMP) Phosphodiesterase, CpdA	8.36	8.44	8.41	9.08	9.18	9.17	0.74	0.00395
PA4922	gi|15600115| azurin precursor	11.32	11.79	11.61	12.22	12.35	12.38	0.74	0.0826
PA4606	gi|15599802| conserved hypothetical protein	10.7	10.32	10.51	11.24	11.28	11.22	0.74	0.01162
PA4584	gi|15599780| conserved hypothetical protein	3.63	4.37	4.44	4.88	5.04	4.73	0.74	0.01297
PA4317	gi|15599513| hypothetical protein	7.79	7.71	7.81	8.54	8.5	8.5	0.74	0.00378
PA4249	gi|15599445| 30S ribosomal protein S8	12.3	12.37	12.44	13.1	13.08	13.13	0.74	0.00042
PA3813	gi|15599008| probable iron-binding protein IscU	10.78	10.91	10.87	11.55	11.62	11.62	0.74	0.00015
PA3768	gi|15598963| probable metallo-oxidoreductase	8.29	8.31	8.24	9.09	8.96	9.02	0.74	9e-05
PA3707	gi|15598902| hypothetical protein	5.76	5.91	6.2	6.64	6.76	6.69	0.74	0.00139
PA3704	gi|15598899| probable chemotaxis sensor/effector fusion protein	8.94	8.99	9.08	9.69	9.77	9.76	0.74	0.00043
PA2904	gi|15598100| precorrin-2 methyltransferase CobI	8.47	8.61	8.69	9.37	9.32	9.3	0.74	4e-05
PA1600	gi|15596797| probable cytochrome c	7.09	6.66	6.62	7.47	7.34	7.78	0.74	0.13637
PA1339	gi|15596536| AatP	10.14	9.78	9.88	10.61	10.66	10.74	0.74	0.00957
PA0392	gi|15595589| conserved hypothetical protein	8.1	7.54	7.65	8.45	8.36	8.68	0.74	0.03324
PA0320	gi|15595517| calcium-regulated OB-fold protein CarO	6.86	7.33	7.11	7.8	7.84	7.88	0.74	0.02781
PA0203	gi|15595400| probable binding protein component of ABC transporter	8.53	8.72	8.66	9.39	9.41	9.32	0.74	0.01575
PA5077	gi|15600270| OpgH	10.75	10.3	10.49	11.2	11.21	11.33	0.73	0.01194
PA5065	gi|15600258| ubiquinone biosynthetic protein UbiB	9.15	9.02	9.17	9.86	9.87	9.78	0.73	0.00015
PA5003	gi|15600196| Mig-14-like protein	8.24	8.41	8.48	9.04	9.16	9.12	0.73	0.00126
PA4433	gi|15599629| 50S ribosomal protein L13	10.5	10.54	10.58	11.28	11.3	11.23	0.73	1e-05
PA4168	gi|15599363| second ferric pyoverdine receptor FpvB	4.38	4.42	3.83	4.75	5.03	5.02	0.73	0.00632
PA3822	gi|15599017| conserved hypothetical protein	10.37	10.04	10.17	10.88	10.88	11	0.73	0.02098
PA2968	gi|15598164| malonyl-CoA-[acyl-carrier-protein] transacylase	10.57	10.68	10.78	11.44	11.4	11.37	0.73	0.00146
PA2062	gi|15597258| probable pyridoxal-phosphate dependent enzyme	8.36	8.46	8.49	9.15	9.13	9.22	0.73	2e-05
PA1835	gi|15597032| hypothetical protein	6.41	6.32	6.24	7.03	7.14	6.99	0.73	6e-05
PA1655	gi|15596852| probable glutathione S-transferase	8.75	8.72	8.67	9.42	9.43	9.47	0.73	0.00011
PA1390	gi|15596587| probable glycosyl transferase	6.34	6.5	6.5	7.25	7.18	7.1	0.73	0.00021
PA1158	gi|15596355| probable two-component sensor	5.91	5.85	5.8	6.41	6.7	6.64	0.73	0.00257
PA0794	gi|15595991| probable aconitate hydratase	12.06	12.09	12.03	12.84	12.78	12.74	0.73	3e-05
PA0098	gi|15595296| hypothetical protein	6.08	6.05	6.12	6.8	6.67	6.97	0.73	0.002
PA5128	gi|15600321| secretion protein SecB	10.59	10.83	10.84	11.55	11.58	11.29	0.72	0.00072
PA4902	gi|15600095| probable transcriptional regulator	5.5	5.43	5.53	5.92	6.36	6.33	0.72	0.01719
PA4694	gi|15599888| ketol-acid reductoisomerase	12.93	12.94	13.02	13.69	13.7	13.65	0.72	0.00027
PA4621	gi|15599817| probable oxidoreductase	10.48	10.85	10.79	11.43	11.57	11.29	0.72	0.00054
PA4322	gi|15599518| conserved hypothetical protein	10.59	10.44	10.47	11.17	11.19	11.28	0.72	0.00049
PA3989	gi|15599184| DNA polymerase III, delta subunit	10.06	10.45	10.44	11.05	11.04	11.03	0.72	0.00058
PA3626	gi|15598822| conserved hypothetical protein	9.57	9.52	9.58	10.3	10.28	10.27	0.72	1e-05
PA2775	gi|15597971| Tsi4	6.4	6.12	6.5	7.09	6.92	7.16	0.72	0.06054
PA2663	gi|15597859| psl and pyoverdine operon regulator, PpyR	6.49	6.42	6.54	7.11	7.23	7.26	0.72	0.00107
PA2644	gi|15597840| NADH Dehydrogenase I chain I	9.74	9.44	9.55	10.28	10.23	10.39	0.72	0.01151
PA1670	gi|15596867| Stp1	3.35	3.39	3.24	4.01	3.85	4.29	0.72	0.01309
PA1405	gi|15596602| probable helicase	7.23	7.19	7.2	7.95	7.99	7.84	0.72	0.00012
PA0464	gi|15595661| two-component sensor CreC	6.17	6.1	6.39	6.88	7.02	6.91	0.72	0.00028
PA0020	gi|15595218| T4P secretin-associated protein TsaP	10.35	10.55	10.52	11.13	11.25	11.2	0.72	0.03382
PA5570	gi|15600763| 50S ribosomal protein L34	6.99	6.93	6.73	7.66	7.44	7.67	0.71	0.00023
PA5549	gi|15600742| glucosamine--fructose-6-phosphate aminotransferase	12	12	11.9	12.71	12.67	12.65	0.71	3e-05
PA4671	gi|15599866| probable ribosomal protein L25	12.88	12.95	12.97	13.66	13.64	13.63	0.71	5e-05
PA4655	gi|15599850| ferrochelatase	9.53	9.72	9.78	10.36	10.5	10.29	0.71	0.00022
PA4632	gi|15599828| hypothetical protein	10.74	10.84	10.76	11.43	11.5	11.54	0.71	6e-05
PA4352	gi|15599548| conserved hypothetical protein	9.49	9.73	9.64	10.18	10.37	10.42	0.71	0.00272
PA4237	gi|15599433| 50S ribosomal protein L17	11.05	11.03	11.04	11.77	11.75	11.74	0.71	0.00035
PA3992	gi|15599187| SltB3	9.3	9.44	9.45	10.19	10.14	9.99	0.71	0.00824
PA3838	gi|15599033| probable ATP-binding component of ABC transporter	9.7	9.58	9.72	10.31	10.43	10.38	0.71	0.00304
PA3745	gi|15598940| 30S ribosomal protein S16	9.45	9.94	10.07	10.46	10.67	10.45	0.71	0.00337
PA3314	gi|15598510| probable ATP-binding component of ABC transporter	8.87	8.49	8.61	9.34	9.34	9.42	0.71	0.01007
PA3308	gi|15598504| RNA helicase HepA	11.81	11.82	11.79	12.56	12.54	12.46	0.71	5e-05
PA2398	gi|15597594| ferripyoverdine receptor	5.88	5.65	5.91	6.4	6.34	6.83	0.71	0.00253
PA2328	gi|15597524| hypothetical protein	7.38	7.57	7.57	8.2	8.18	8.25	0.71	0.01841
PA1774	gi|15596971| CrfX protein	7.46	7.25	7.42	8.07	8.05	8.13	0.71	0.0327
PA1676	gi|15596873| hypothetical protein	7.26	6.86	7.1	7.71	7.86	7.78	0.71	0.00531
PA1099	gi|15596296| two-component response regulator	9.82	9.98	10.13	10.66	10.74	10.67	0.71	0.00047
PA0319	gi|15595516| hypothetical protein	8.96	8.76	8.91	9.62	9.49	9.64	0.71	0.00013
PA5154	gi|15600347| probable permease of ABC transporter	6.13	5.9	6.13	6.94	6.61	6.69	0.7	0.00133
PA5119	gi|15600312| glutamine synthetase	12.86	12.82	12.84	13.59	13.52	13.51	0.7	0.00032
PA4998	gi|15600191| conserved hypothetical protein	9.54	9.71	9.7	10.33	10.38	10.33	0.7	0.00013
PA4704	gi|15599898| cAMP-binding protein A	9.21	9.18	9.14	9.86	9.9	9.85	0.7	3e-05
PA4622	gi|15599818| probable major facilitator superfamily (MFS) transporter	4.5	4.57	4.83	5.46	5.19	5.36	0.7	0.04178
PA4452	gi|15599648| conserved hypothetical protein	5.98	6.03	5.96	6.55	6.79	6.72	0.7	7e-05
PA4441	gi|15599637| hypothetical protein	10.94	10.61	10.86	11.5	11.45	11.57	0.7	0.00896
PA4244	gi|15599440| 50S ribosomal protein L15	12.47	12.59	12.57	13.27	13.27	13.18	0.7	3e-05
PA4197	gi|15599392| BfiS	4.96	5.06	5.48	5.76	5.91	5.94	0.7	0.00557
PA3611	gi|15598807| hypothetical protein	10.46	10.89	10.7	11.34	11.42	11.38	0.7	0.03554
PA3312	gi|15598508| probable 3-hydroxyisobutyrate dehydrogenase	9.84	9.81	9.82	10.52	10.57	10.48	0.7	1e-05
PA3304	gi|15598500| conserved hypothetical protein	7.89	7.49	7.7	8.41	8.42	8.37	0.7	0.00381
PA3117	gi|15598313| aspartate semialdehyde dehydrogenase	11.78	11.81	11.83	12.53	12.51	12.48	0.7	0.00011
PA3075	gi|15598271| hypothetical protein	8.85	8.39	8.62	9.26	9.31	9.38	0.7	0.01585
PA1531	gi|15596728| hypothetical protein	8.81	9.06	8.99	9.45	9.59	9.92	0.7	0.03757
PA1025	gi|15596222| probable porin	5.79	5.28	5.13	5.87	6.01	6.4	0.7	0.01069
PA0920	gi|15596117| alanyl-phosphatidylglycerol synthase	6.14	5.84	5.75	6.57	6.55	6.71	0.7	0.025
PA0673	gi|15595870| hypothetical protein	4.52	4.91	4.8	5.47	5.37	5.5	0.7	0.00065
PA5221	gi|15600414| probable FAD-dependent monooxygenase	9.54	9.54	9.67	10.3	10.22	10.31	0.69	6e-05
PA5049	gi|15600242| 50S ribosomal protein L31	10.39	10.51	10.5	11.19	11.09	11.18	0.69	0.00021
PA4396	gi|15599592| two-component response regulator	8.24	8.31	8.45	9	9.05	9.02	0.69	6e-05
PA4239	gi|15599435| 30S ribosomal protein S4	12.53	12.62	12.67	13.34	13.29	13.26	0.69	0.00071
PA2741	gi|15597937| 50S ribosomal protein L20	11.35	11.31	11.39	12.08	12.04	12	0.69	0.00019
PA2639	gi|15597835| NADH dehydrogenase I chain C,D	11.72	11.59	11.67	12.33	12.34	12.39	0.69	0.00273
PA1205	gi|15596402| conserved hypothetical protein	10.23	10.27	10.2	10.97	10.92	10.89	0.69	0.00338
PA1116	gi|15596313| hypothetical protein	10.31	10.34	10.38	11.13	11.02	10.93	0.69	5e-05
PA1045	gi|15596242| hypothetical protein	9.72	9.92	9.96	10.57	10.61	10.49	0.69	0.00018
PA0975	gi|15596172| probable radical activating enzyme	7.51	7.71	7.71	8.47	8.4	8.14	0.69	0.00712
PA0758	gi|15595955| hypothetical protein	9.77	9.88	9.89	10.53	10.58	10.5	0.69	0.00205
PA0415	gi|15595612| probable chemotaxis protein	6.45	6.2	6.31	6.99	6.91	7.13	0.69	0.00576
PA0025	gi|15595223| shikimate dehydrogenase	10.71	10.78	10.77	11.39	11.44	11.49	0.69	0.00055
PA4840	gi|15600033| conserved hypothetical protein	7.63	8.44	8.45	8.78	9.04	8.73	0.68	0.03258
PA4563	gi|15599759| 30S ribosomal protein S20	9.81	9.86	10.16	10.63	10.62	10.62	0.68	0.0004
PA4248	gi|15599444| 50S ribosomal protein L6	12.29	12.41	12.4	13.07	13.02	13.04	0.68	3e-05
PA3930	gi|15599125| cyanide insensitive terminal oxidase	7.36	6.83	7.03	7.65	7.89	7.71	0.68	0.06607
PA3019	gi|15598215| probable ATP-binding component of ABC transporter	10.91	10.96	10.96	11.65	11.62	11.61	0.68	1e-05
PA2204	gi|15597400| probable binding protein component of ABC transporter	11.12	11.56	11.36	11.92	12.01	12.15	0.68	0.0267
PA1766	gi|15596963| hypothetical protein	10.79	10.45	10.64	11.27	11.29	11.36	0.68	0.02225
PA1299	gi|15596496| conserved hypothetical protein	6.54	6.71	6.61	7.36	7.33	7.21	0.68	0.00027
PA1007	gi|15596204| conserved hypothetical protein	5.21	4.63	5.12	5.63	5.49	5.88	0.68	0.02509
PA0650	gi|15595847| anthranilate phosphoribosyltransferase	9.17	9.19	8.95	9.8	9.77	9.79	0.68	0.00032
PA0421	gi|15595618| hypothetical protein	11.22	11.58	11.52	12.09	12.16	12.12	0.68	0.00076
PA4250	gi|15599446| 30S ribosomal protein S14	10.53	10.56	10.56	11.21	11.17	11.27	0.67	0.00058
PA3999	gi|15599194| D-ala-D-ala-carboxypeptidase	10.67	10.41	10.64	11.26	11.23	11.25	0.67	0.01768
PA3854	gi|15599049| hypothetical protein	7.51	7.57	7.62	8.28	8.33	8.1	0.67	0.00021
PA3840	gi|15599035| conserved hypothetical protein	7.4	7.75	7.6	8.35	8.24	8.18	0.67	0.00538
PA3339	gi|15598535| patatin-like protein, PlpD	7.03	6.87	6.91	7.62	7.63	7.58	0.67	0.0059
PA2940	gi|15598136| probable acyl-CoA thiolase	6.15	6.35	6.22	6.92	6.93	6.88	0.67	8e-05
PA2110	gi|15597306| hypothetical protein	0.62	1.18	1.55	1.66	1.09	2.62	0.67	0.16474
PA1748	gi|15596945| probable enoyl-CoA hydratase/isomerase	9.16	9.25	9.23	9.89	9.96	9.81	0.67	0.00487
PA1666	gi|15596863| Lip2	4.49	4.59	4.52	5.16	5.21	5.22	0.67	0.03844
PA1441	gi|15596638| putative flagellar hook-length control protein FliK	8.54	8.63	8.49	9.11	9.26	9.32	0.67	0.00074
PA1334	gi|15596531| probable oxidoreductase	4.68	4.96	4.76	5.46	5.47	5.47	0.67	0.00012
PA1084	gi|15596281| flagellar P-ring protein precursor FlgI	8.82	8.95	8.92	9.5	9.54	9.64	0.67	0.0027
PA1031	gi|15596228| conserved hypothetical protein	6.54	6.14	6.18	6.91	7.01	6.97	0.67	0.00383
PA0667	gi|15595864| conserved hypothetical protein	4.25	4.67	4.65	5.08	5.17	5.33	0.67	0.08653
PA5210	gi|15600403| probable secretion pathway ATPase	10.62	10.7	10.69	11.29	11.32	11.38	0.66	3e-05
PA5064	gi|15600257| hypothetical protein	9.36	9.39	9.46	10.04	10.04	10.12	0.66	5e-05
PA4935	gi|15600128| 30S ribosomal protein S6	12.45	12.54	12.48	13.17	13.11	13.16	0.66	8e-05
PA4860	gi|15600053| probable permease of ABC transporter	7.15	6.7	7	7.56	7.56	7.71	0.66	0.04715
PA4796	gi|15599990| hypothetical protein	8.85	9	8.91	9.58	9.66	9.49	0.66	0.0081
PA4724	gi|15599918| probable aminoacyl-transfer RNA synthetase (class I)	8.92	8.92	8.88	9.54	9.72	9.42	0.66	0.00282
PA4631	gi|15599827| hypothetical protein	9.11	9.24	9.27	9.78	9.96	9.86	0.66	0.00031
PA4271	gi|15599467| 50S ribosomal protein L7 / L12	12.21	12.2	12.51	12.94	12.97	13	0.66	0.00076
PA4254	gi|15599450| 30S ribosomal protein S17	10.15	10.18	10.31	10.91	10.89	10.83	0.66	9e-05
PA4012	gi|15599207| hypothetical protein	9.1	9.15	9.09	9.81	9.78	9.73	0.66	3e-05
PA3683	gi|15598879| conserved hypothetical protein	7.68	8.03	8.03	8.65	8.62	8.45	0.66	0.00156
PA2691	gi|15597887| conserved hypothetical protein	7.16	7.45	7.37	7.94	8.03	8	0.66	0.00055
PA1816	gi|15597013| DNA polymerase III, epsilon chain	9.73	9.71	9.74	10.41	10.38	10.37	0.66	5e-05
PA1288	gi|15596485| probable outer membrane protein precursor	7.85	8.04	8.02	8.62	8.64	8.64	0.66	0.00104
PA1093	gi|15596290| hypothetical protein	9.42	9.86	9.71	10.16	10.54	10.27	0.66	0.01575
PA0595	gi|15595792| LPS-assembly protein LptD	12.15	12.04	12.2	12.8	12.84	12.73	0.66	0.00376
PA0551	gi|15595748| D-erythrose 4-phosphate dehydrogenase	10.79	10.83	10.87	11.53	11.54	11.4	0.66	9e-05
PA0414	gi|15595611| probable methylesterase	9.36	9.5	9.41	10.06	10.08	10.11	0.66	0.00338
PA0034	gi|15595232| probable two-component response regulator	3.21	3.32	3.67	3.98	3.98	4.22	0.66	0.11255
PA5295	gi|15600488| hypothetical protein	6.46	6.37	6.11	6.77	6.94	7.17	0.65	0.00477
PA5174	gi|15600367| probable beta-ketoacyl synthase	12.11	12.11	12.09	12.77	12.75	12.74	0.65	8e-05
PA5044	gi|15600237| type 4 fimbrial biogenesis protein PilM	10.75	10.47	10.61	11.22	11.26	11.3	0.65	0.00131
PA4000	gi|15599195| RlpA	9.27	9.01	9.19	9.82	9.82	9.79	0.65	0.00037
PA3695	gi|15598891| hypothetical protein	6.59	6.25	6.37	7.04	7.03	7.09	0.65	0.0132
PA3656	gi|15598852| 30S ribosomal protein S2	12.34	12.49	12.57	13.15	13.13	13.07	0.65	0.00019
PA3604	gi|15598800| response regulator ErdR	10.61	10.72	10.7	11.32	11.33	11.31	0.65	0.0007
PA3121	gi|15598317| 3-isopropylmalate dehydratase large subunit	12.1	12.16	12.19	12.81	12.82	12.77	0.65	0.00012
PA3116	gi|15598312| probable aspartate-semialdehyde dehydrogenase	8.7	8.61	8.63	9.28	9.31	9.31	0.65	2e-05
PA3054	gi|15598250| hypothetical protein	10.06	10.21	10.26	10.85	10.79	10.83	0.65	0.01844
PA2993	gi|15598189| conserved hypothetical protein	6.3	6.1	6.02	6.79	6.84	6.74	0.65	0.00126
PA1964	gi|15597160| probable ATP-binding component of ABC transporter	8.61	8.98	8.96	9.55	9.53	9.41	0.65	0.00215
PA1475	gi|15596672| heme exporter protein CcmA	8.2	8.1	8.18	8.79	8.84	8.79	0.65	0.00152
PA1044	gi|15596241| hypothetical protein	7.16	6.66	6.73	7.4	7.53	7.56	0.65	0.06001
PA4742	gi|15599936| tRNA pseudouridine 55 synthase	10.97	10.94	11.02	11.66	11.58	11.6	0.64	2e-05
PA4478	gi|15599674| conserved hypothetical protein	8.52	8.52	8.52	9.19	9.22	9.05	0.64	0.00109
PA4319	gi|15599515| conserved hypothetical protein	7.03	6.66	6.77	7.51	7.53	7.33	0.64	0.00231
PA4123	gi|15599318| 5-carboxy-2-hydroxymuconate semialdehyde dehydrogenase	6.23	5.94	6	6.77	6.69	6.63	0.64	0.00154
PA3831	gi|15599026| leucine aminopeptidase	13.09	12.43	12.58	13.42	13.35	13.27	0.64	0.06081
PA3824	gi|15599019| S-adenosylmethionine:trna ribosyltransferase-isomerase	8.34	8.37	8.44	9.04	9.03	9	0.64	0.00044
PA3118	gi|15598314| 3-isopropylmalate dehydrogenase	11.8	11.83	11.87	12.5	12.49	12.44	0.64	0.0001
PA3093	gi|15598289| hypothetical protein	6.77	6.8	6.62	7.26	7.32	7.52	0.64	0.00029
PA2953	gi|15598149| electron transfer flavoprotein-ubiquinone oxidoreductase	12.77	12.44	12.52	13.21	13.22	13.22	0.64	0.00896
PA2641	gi|15597837| NADH dehydrogenase I chain F	11.62	11.58	11.56	12.3	12.2	12.16	0.64	3e-05
PA2023	gi|15597219| UTP--glucose-1-phosphate uridylyltransferase	11.35	11.36	11.32	12.04	11.97	11.92	0.64	0.00016
PA1941	gi|15597137| hypothetical protein	10.43	10.09	10.26	10.9	10.91	10.9	0.64	0.01007
PA1561	gi|15596758| aerotaxis receptor Aer	10.36	10.16	10.16	10.84	10.83	10.92	0.64	0.01239
PA0713	gi|15595910| hypothetical protein	5.29	5.55	5.42	5.91	6.08	6.2	0.64	0.07852
PA0376	gi|15595573| sigma factor RpoH	8.04	8.07	8.07	8.69	8.72	8.69	0.64	2e-05
PA5397	gi|15600590| hypothetical protein	5.82	6.37	6.47	7.26	6.93	6.37	0.63	0.32938
PA5391	gi|15600584| hypothetical protein	1.23	2.57	1.81	2.93	1.85	2.71	0.63	0.22655
PA5040	gi|15600233| Type 4 fimbrial biogenesis outer membrane protein PilQ precursor	12.09	11.98	12.04	12.6	12.72	12.7	0.63	6e-05
PA4932	gi|15600125| 50S ribosomal protein L9	12.32	12.45	12.4	13.01	12.99	13.04	0.63	8e-05
PA3827	gi|15599022| Lipopolysaccharide export system permease protein LptG	6.85	6.43	6.65	7.28	7.23	7.31	0.63	0.00742
PA3746	gi|15598941| signal recognition particle protein Ffh	11.63	11.68	11.73	12.32	12.31	12.32	0.63	0.00035
PA3120	gi|15598316| 3-isopropylmalate dehydratase small subunit	11.15	11.2	11.21	11.82	11.83	11.79	0.63	0.00022
PA3050	gi|15598246| dihydroorotate dehydrogenase	10.84	10.58	10.68	11.34	11.3	11.35	0.63	0.00199
PA2963	gi|15598159| conserved hypothetical protein	7.16	6.79	7.03	7.63	7.58	7.67	0.63	0.00505
PA2875	gi|15598071| conserved hypothetical protein	8.28	8.39	8.38	9	8.92	9.02	0.63	0.00048
PA2640	gi|15597836| NADH dehydrogenase I chain E	9.83	9.73	9.77	10.41	10.4	10.4	0.63	4e-05
PA1991	gi|15597187| probable iron-containing alcohol dehydrogenase	9.68	10.08	10.15	10.66	10.63	10.51	0.63	0.00288
PA0659	gi|15595856| hypothetical protein	9.12	8.71	8.92	9.53	9.48	9.63	0.63	0.01715
PA0495	gi|15595692| hypothetical protein	6.3	6.36	6.48	6.97	7.07	6.98	0.63	0.00014
PA5355	gi|15600548| glycolate oxidase subunit GlcD	3.27	3.02	3.63	3.78	4.27	3.75	0.62	0.01674
PA5280	gi|15600473| site-specific recombinase Sss	7.5	7.5	7.58	8.15	8.21	8.08	0.62	0.0003
PA5005	gi|15600198| probable carbamoyl transferase	11.37	11.23	11.36	11.96	11.9	11.95	0.62	0.00166
PA4941	gi|15600134| protease subunit HflC	11.38	11.02	11.23	11.81	11.79	11.9	0.62	0.01878
PA4715	gi|15599909| probable aminotransferase	11.3	11.32	11.31	11.98	11.97	11.86	0.62	4e-05
PA4419	gi|15599615| cell division protein FtsL	5.2	4.82	4.94	5.47	5.73	5.62	0.62	0.00981
PA4246	gi|15599442| 30S ribosomal protein S5	12.97	13.12	13.13	13.7	13.72	13.65	0.62	0.00013
PA3812	gi|15599007| probable iron-binding protein IscA	9.08	9.27	9.2	9.75	9.83	9.83	0.62	0.00231
PA3528	gi|15598724| ribonuclease T	9.64	9.78	9.75	10.35	10.4	10.26	0.62	0.0001
PA1952	gi|15597148| FapE	5.31	4.98	5.17	5.5	5.67	6.15	0.62	0.01017
PA1574	gi|15596771| conserved hypothetical protein	9.41	9.56	9.52	10.11	10.11	10.14	0.62	0.00155
PA0664	gi|15595861| hypothetical protein	8.25	8.3	8.31	8.86	8.92	8.95	0.62	4e-05
PA0496	gi|15595693| conserved hypothetical protein	7.11	7.27	7.38	7.98	7.93	7.72	0.62	0.00067
PA0396	gi|15595593| twitching motility protein PilU	9.07	9.11	9.1	9.61	9.7	9.83	0.62	0.00018
PA5559	gi|15600752| atp synthase C chain	8.06	7.98	8.12	8.68	8.64	8.66	0.61	0.0001
PA5278	gi|15600471| diaminopimelate epimerase	10.29	10.26	10.27	10.89	10.89	10.87	0.61	2e-05
PA4789	gi|15599983| conserved hypothetical protein	4.67	3.94	4.78	4.85	5.14	5.22	0.61	0.03144
PA4339	gi|15599535| probable phospholipase	7.33	6.89	7.1	7.71	7.79	7.65	0.61	0.01626
PA3398	gi|15598594| probable transcriptional regulator	5.88	5.89	5.93	6.54	6.53	6.46	0.61	7e-05
PA2824	gi|15598020| surface attachment and growth sensor hybrid, SagS	7.5	7.71	7.87	8.55	8.4	7.94	0.61	0.15735
PA2537	gi|15597733| probable acyltransferase	9.53	9.17	9.39	9.93	9.91	10.08	0.61	0.0213
PA1888	gi|15597085| hypothetical protein	5.82	5.17	5.45	6.08	6.22	5.97	0.61	0.00801
PA1863	gi|15597060| molybdate-binding periplasmic protein precursor ModA	10.07	10.52	10.36	10.83	10.96	10.98	0.61	0.05723
PA1836	gi|15597033| probable transcriptional regulator	6.7	6.91	7.03	7.51	7.61	7.37	0.61	0.00063
PA1807	gi|15597004| NppD	10.12	9.92	10.02	10.65	10.63	10.59	0.61	0.00237
PA1563	gi|15596760| conserved hypothetical protein	9.64	9.64	9.68	10.31	10.31	10.16	0.61	9e-05
PA1402	gi|15596599| hypothetical protein	9.23	9.15	9	9.67	9.65	9.9	0.61	0.0233
PA1243	gi|15596440| probable sensor/response regulator hybrid	9.66	9.74	9.8	10.37	10.36	10.3	0.61	0.00017
PA1170	gi|15596367| conserved hypothetical protein	5.71	5.4	5.36	6.05	6.14	6.1	0.61	0.01236
PA0881	gi|15596078| hypothetical protein	3.49	3.5	3.93	4.88	4.11	3.77	0.61	0.18849
PA0408	gi|15595605| twitching motility protein PilG	10.37	10.62	10.59	11	11.18	11.22	0.61	0.00157
PA5362	gi|15600555| conserved hypothetical protein	9	8.76	8.96	9.5	9.49	9.53	0.6	0.01431
PA4493	gi|15599689| RoxR	9.92	10.16	10.01	10.57	10.67	10.64	0.6	0.00381
PA4444	gi|15599640| soluble and membrane-bound lytic transglycosylases	5.73	5.75	5.85	6.25	6.43	6.46	0.6	0.00318
PA3963	gi|15599158| probable transporter	8.47	8.13	8.16	8.61	8.7	9.24	0.6	0.0666
PA3676	gi|15598872| MexK	3.38	3.01	3.18	3.68	3.52	4.15	0.6	0.12567
PA3539	gi|15598735| conserved hypothetical protein	9.91	10.05	10.05	10.61	10.6	10.61	0.6	0.00115
PA3112	gi|15598308| acetyl-CoA carboxylase beta subunit	11.73	11.77	11.76	12.37	12.34	12.34	0.6	0.00074
PA2978	gi|15598174| phosphotyrosine protein phosphatase	8.97	9.14	9.13	9.62	9.72	9.69	0.6	0.01157
PA2951	gi|15598147| electron transfer flavoprotein alpha-subunit	13.02	13.02	13.02	13.64	13.62	13.61	0.6	0.00044
PA1767	gi|15596964| hypothetical protein	10.11	9.8	9.97	10.55	10.55	10.58	0.6	0.03268
PA1756	gi|15596953| 3'-phosphoadenosine-5'-phosphosulfate reductase	11.22	11.29	11.23	11.88	11.86	11.79	0.6	5e-05
PA1709	gi|15596906| Translocator outer membrane protein PopD precursor	7.51	7.5	7.63	8.22	8.16	8.07	0.6	0.00011
PA0836	gi|15596033| acetate kinase	10.63	10.63	10.55	11.15	11.24	11.23	0.6	0.00014
PA0779	gi|15595976| AsrA	11.44	11.47	11.39	11.94	12.24	11.92	0.6	0.03983
PA0561	gi|15595758| hypothetical protein	4.35	3.72	4.27	4.82	4.55	4.77	0.6	0.04708
PA5048	gi|15600241| probable nuclease	7.67	7.93	7.89	8.43	8.38	8.44	0.59	0.00034
PA4848	gi|15600041| biotin carboxylase	12.05	12.05	12.03	12.67	12.63	12.6	0.59	4e-05
PA4205	gi|15599400| hypothetical protein	8.85	8.77	8.77	9.38	9.29	9.49	0.59	0.01341
PA3807	gi|15599002| nucleoside diphosphate kinase	11.02	11.07	11.12	11.68	11.65	11.66	0.59	0.00134
PA3488	gi|15598684| Tli5	8.04	7.96	7.91	8.56	8.56	8.56	0.59	0.00799
PA2908	gi|15598104| cobalamin biosynthetic protein CbiD	6.25	6.36	6.27	6.93	6.77	6.96	0.59	0.00177
PA2005	gi|15597201| HbcR	6.61	6.92	6.78	7.39	7.38	7.31	0.59	0.00037
PA1244	gi|15596441| hypothetical protein	8.42	8.94	9.04	9.41	9.53	9.22	0.59	0.053
PA0936	gi|15596133| lipopolysaccharide biosynthetic protein LpxO2	10.55	10.28	10.42	10.98	10.93	11.11	0.59	0.01808
PA0767	gi|15595964| GTP-binding protein LepA	11.95	11.96	11.99	12.55	12.53	12.59	0.59	0.00051
PA0623	gi|15595820| probable bacteriophage protein	6.27	6.48	6.47	7.05	7.03	6.92	0.59	0.00984
PA0420	gi|15595617| adenosylmethionine-8-amino-7-oxononanoate aminotransferase	11.24	11.16	11.13	11.77	11.74	11.8	0.59	4e-05
PA5414	gi|15600607| hypothetical protein	10.38	10.05	10.25	10.77	10.81	10.82	0.58	0.02662
PA5117	gi|15600310| regulatory protein TypA	12.23	12.24	12.26	12.87	12.83	12.79	0.58	4e-05
PA5115	gi|15600308| conserved hypothetical protein	8.65	8.74	8.71	9.24	9.31	9.28	0.58	0.00023
PA4769	gi|15599963| probable transcriptional regulator	9.9	9.95	9.87	10.5	10.47	10.49	0.58	0.00022
PA4741	gi|15599935| 30S ribosomal protein S15	11.35	11.46	11.54	12.07	12.02	11.98	0.58	0.00018
PA4636	gi|15599832| hypothetical protein	11.11	11.15	11.22	11.7	11.77	11.76	0.58	0.00056
PA4404	gi|15599600| hypothetical protein	7.46	7.62	7.5	8.12	8	8.18	0.58	0.00095
PA4241	gi|15599437| 30S ribosomal protein S13	11.9	11.87	12	12.54	12.51	12.47	0.58	0.00099
PA4043	gi|15599238| geranyltranstransferase	9.5	9.53	9.52	10.14	10.12	10.03	0.58	0.00131
PA3826	gi|15599021| hypothetical protein	6.78	6.36	6.52	7.1	7.12	7.16	0.58	0.01385
PA3823	gi|15599018| queuine tRNA-ribosyltransferase	10.93	11	10.85	11.52	11.48	11.51	0.58	0.0002
PA3655	gi|15598851| elongation factor Ts	13.77	13.81	13.81	14.39	14.36	14.38	0.58	0.00019
PA3644	gi|15598840| UDP-N-acetylglucosamine acyltransferase	10.09	10.09	10.01	10.73	10.63	10.56	0.58	8e-05
PA3468	gi|15598664| conserved hypothetical protein	9.61	9.13	9.3	9.9	9.93	9.95	0.58	0.02624
PA3175	gi|15598371| probable arginase family protein	4.43	4.44	4.43	5.06	5	4.98	0.58	0.00015
PA3147	gi|15598343| probable glycosyl transferase WbpJ	9.95	9.75	9.86	10.46	10.4	10.44	0.58	0.00067
PA2667	gi|15597863| MvaU	11.22	11.16	11.18	11.77	11.77	11.76	0.58	0.00639
PA2503	gi|15597699| hypothetical protein	8.73	8.76	8.84	9.39	9.35	9.31	0.58	0.00036
PA1738	gi|15596935| probable transcriptional regulator	5.57	5.62	6.06	6.35	6.28	6.35	0.58	0.00977
PA1609	gi|15596806| beta-ketoacyl-ACP synthase I	11.64	11.66	11.64	12.28	12.23	12.17	0.58	0.00026
PA1530	gi|15596727| hypothetical protein	5.38	5.1	5.15	5.96	5.65	5.75	0.58	0.05821
PA1048	gi|15596245| probable outer membrane protein precursor	10.29	10.79	11	11.31	11.39	11.13	0.58	0.01358
PA0796	gi|15595993| carboxyphosphonoenolpyruvate phosphonomutase	11.5	11.5	11.43	12.12	12.05	12.01	0.58	8e-05
PA0734	gi|15595931| hypothetical protein	6.05	6.52	6.79	7.3	7.13	6.68	0.58	0.20797
PA0387	gi|15595584| conserved hypothetical protein	11.04	11.17	11.06	11.69	11.66	11.66	0.58	0.00139
PA0102	gi|15595300| probable carbonic anhydrase	10.12	10.13	10.12	10.78	10.68	10.65	0.58	5e-05
PA5491	gi|15600684| probable cytochrome	8.57	9.05	8.73	9.28	9.37	9.39	0.57	0.06398
PA5155	gi|15600348| amino acid (lysine/arginine/ornithine/histidine/octopine) ABC transporter membrane protein	6.52	6.23	6.5	6.96	7.11	6.87	0.57	0.00147
PA4795	gi|15599989| hypothetical protein	8.87	8.87	8.85	9.41	9.46	9.44	0.57	0.00015
PA4432	gi|15599628| 30S ribosomal protein S9	10.7	10.65	10.75	11.34	11.27	11.21	0.57	0.00016
PA4360	gi|15599556| hypothetical protein	9.65	9.16	9.41	9.97	9.93	10.04	0.57	0.06486
PA4277	gi|15599473| elongation factor Tu	14.34	14.37	14.43	14.96	14.95	14.94	0.57	0.0006
PA4233	gi|15599429| probable major facilitator superfamily (MFS) transporter	8.44	8.04	8.18	8.76	8.71	8.9	0.57	0.01929
PA3673	gi|15598869| glycerol-3-phosphate acyltransferase	9.87	9.58	9.79	10.35	10.27	10.34	0.57	0.01024
PA3639	gi|15598835| acetyl-coenzyme A carboxylase carboxyl transferase (alpha subunit)	11.59	11.55	11.6	12.17	12.13	12.14	0.57	0.00406
PA3173	gi|15598369| probable short-chain dehydrogenase	10.06	10.06	10.06	10.64	10.6	10.64	0.57	9e-05
PA2263	gi|15597459| probable 2-hydroxyacid dehydrogenase	5.72	5.59	5.54	6.34	6.04	6.18	0.57	0.00931
PA1279	gi|15596476| nicotinate-nucleotide--dimethylbenzimidazole phosphoribosyltransferase	8.05	7.97	8.07	8.7	8.59	8.53	0.57	0.00789
PA0386	gi|15595583| probable oxidase	7.59	7.7	7.65	8.27	8.26	8.11	0.57	0.00048
PA5552	gi|15600745| glucosamine-1-phosphate acetyltransferase/N-acetylglucosamine-1-phosphate uridyltransferase	11.72	11.71	11.69	12.28	12.29	12.24	0.56	0.00044
PA5321	gi|15600514| deoxyuridine 5'-triphosphate nucleotidohydrolase	8.08	8.08	7.95	8.55	8.63	8.6	0.56	9e-05
PA5309	gi|15600502| FAD-dependent oxidoreductase	7.86	7.76	7.82	8.38	8.38	8.37	0.56	0.00012
PA5231	gi|15600424| probable ATP-binding/permease fusion ABC transporter	9.11	8.88	9.03	9.53	9.57	9.59	0.56	0.01367
PA4934	gi|15600127| 30S ribosomal protein S18	9.98	10.12	10.64	10.82	10.86	10.74	0.56	0.01428
PA4897	gi|15600090| TonB-dependent receptor	5.52	5.61	5.56	6.04	6.22	6.09	0.56	0.0018
PA4600	gi|15599796| transcriptional regulator NfxB	8.08	8.24	8.2	8.72	8.74	8.73	0.56	0.0007
PA4255	gi|15599451| 50S ribosomal protein L29	10.81	11.2	10.99	11.56	11.58	11.55	0.56	0.04555
PA3238	gi|15598434| hypothetical protein	7.26	7.28	7.27	7.78	7.85	7.85	0.56	4e-05
PA2952	gi|15598148| electron transfer flavoprotein beta-subunit	12.83	12.85	12.8	13.39	13.35	13.41	0.56	0.00015
PA2921	gi|15598117| probable transcriptional regulator	5.91	6.28	6.09	6.45	6.74	6.77	0.56	0.00647
PA2831	gi|15598027| conserved hypothetical protein	10.15	10.17	10.15	10.74	10.71	10.69	0.56	0.00282
PA1652	gi|15596849| hypothetical protein	5.17	5.23	5.48	5.65	5.8	6.11	0.56	0.06575
PA1071	gi|15596268| branched-chain amino acid transport protein BraF	8.15	7.79	7.9	8.47	8.5	8.53	0.56	0.05545
PA0536	gi|15595733| hypothetical protein	8.62	8.37	8.53	8.97	9.09	9.15	0.56	0.04454
PA0293	gi|15595490| N-carbamoylputrescine amidohydrolase	6.24	6.33	6.45	6.78	7.04	6.89	0.56	0.02076
PA5045	gi|15600238| penicillin-binding protein 1A	11.07	10.7	10.87	11.44	11.36	11.48	0.55	0.0215
PA4689	gi|15599884| hypothetical protein	10.92	10.59	10.69	11.27	11.27	11.32	0.55	0.03029
PA4639	gi|15599835| hypothetical protein	10.77	10.47	10.51	11.1	11.12	11.19	0.55	0.00439
PA4487	gi|15599683| MagF	9.44	9.12	9.17	9.74	9.72	9.93	0.55	0.04225
PA4329	gi|15599525| pyruvate kinase II	12.68	12.63	12.6	13.2	13.15	13.22	0.55	0.0002
PA4064	gi|15599259| probable ATP-binding component of ABC transporter	6.68	6.13	6.3	6.92	6.95	6.91	0.55	0.00857
PA3706	gi|15598901| probable protein methyltransferase	5.69	5.86	5.67	6.3	6.34	6.24	0.55	0.0018
PA3072	gi|15598268| hypothetical protein	7.22	6.61	6.79	7.43	7.32	7.53	0.55	0.0528
PA3040	gi|15598236| conserved hypothetical protein	8.16	8.2	8.26	8.58	8.67	9.03	0.55	0.0454
PA2857	gi|15598053| probable ATP-binding component of ABC transporter	8.54	8.36	8.48	8.97	8.97	9.11	0.55	0.00162
PA2455	gi|15597651| hypothetical protein	5.48	5.58	5.77	6.24	6.16	6.08	0.55	0.00745
PA1408	gi|15596605| hypothetical protein	5.77	5.59	5.29	5.99	6.13	6.18	0.55	0.03271
PA1150	gi|15596347| pyocin S2	5.67	5.84	5.75	6.27	6.29	6.36	0.55	0.00098
PA0649	gi|15595846| anthranilate synthase component II	9.34	9.43	9.34	9.96	9.98	9.82	0.55	0.01878
PA0622	gi|15595819| probable bacteriophage protein	8.98	9.09	9	9.5	9.61	9.61	0.55	0.00646
PA0391	gi|15595588| hypothetical protein	8.93	8.93	9	9.37	9.5	9.63	0.55	0.00419
PA0196	gi|15595393| pyridine nucleotide transhydrogenase, beta subunit	10.87	10.49	10.58	11.14	11.14	11.31	0.55	0.06227
PA0129	gi|15595327| Amino acid permease	5.24	4.87	4.97	5.7	5.44	5.58	0.55	0.13656
PA5567	gi|15600760| conserved hypothetical protein	10.09	10.07	10.09	10.66	10.62	10.58	0.54	6e-05
PA5495	gi|15600688| homoserine kinase	8.36	8.39	8.43	8.94	8.99	8.89	0.54	0.00055
PA5279	gi|15600472| conserved hypothetical protein	7.13	7.3	7.08	7.69	7.74	7.68	0.54	0.0008
PA5276	gi|15600469| Lipopeptide LppL precursor	6.69	6.67	6.78	7.07	7.39	7.31	0.54	0.00105
PA5019	gi|15600212| conserved hypothetical protein	9.23	9.31	9.23	9.84	9.8	9.74	0.54	8e-05
PA4988	gi|15600181| 3-deoxy-D-manno-octulosonic-acid (KDO) transferase	9.52	9.36	9.48	9.99	10.06	9.94	0.54	0.00747
PA4603	gi|15599799| hypothetical protein	7.26	7.39	7.48	7.86	7.99	7.87	0.54	0.00394
PA4476	gi|15599672| hypothetical protein	8.99	8.54	8.79	9.27	9.35	9.34	0.54	0.05676
PA4266	gi|15599462| elongation factor G	14.37	14.43	14.43	14.97	14.94	14.94	0.54	7e-05
PA4242	gi|15599438| 50S ribosomal protein L36	7.59	7.51	7.67	8.15	8.13	8.12	0.54	0.00116
PA4047	gi|15599242| GTP cyclohydrolase II	9.8	9.83	9.88	10.37	10.39	10.38	0.54	0.00038
PA3736	gi|15598931| homoserine dehydrogenase	11.51	11.58	11.56	12.13	12.09	12.06	0.54	0.0001
PA2903	gi|15598099| precorrin-3 methylase CobJ	9.95	9.94	10.03	10.53	10.56	10.44	0.54	0.00029
PA2781	gi|15597977| hypothetical protein	7	7.11	7.26	7.46	7.78	7.75	0.54	0.00522
PA2536	gi|15597732| probable phosphatidate cytidylyltransferase	6.87	6.58	6.73	7.3	7.14	7.37	0.54	0.0199
PA2499	gi|15597695| probable deaminase	5.48	5.57	5.57	6.06	6.13	6.05	0.54	0.00402
PA2104	gi|15597300| probable cysteine synthase	1.62	2.93	2.45	2.93	2.96	2.73	0.54	0.21524
PA2054	gi|15597250| transcriptional regulator CynR	6.97	7.02	6.91	7.44	7.46	7.62	0.54	0.00033
PA2049	gi|15597245| hypothetical protein	7.53	7.17	7.29	7.79	7.84	7.97	0.54	0.00949
PA1998	gi|15597194| transcriptional regulator, DchR	2.77	3.05	2.95	3.18	3.67	3.53	0.54	0.04552
PA1831	gi|15597028| hypothetical protein	9.05	9.13	9.16	9.68	9.67	9.59	0.54	0.01144
PA1800	gi|15596997| trigger factor	12.68	12.74	12.73	13.26	13.23	13.28	0.54	4e-05
PA1336	gi|15596533| AauS	7.04	6.77	6.89	7.35	7.5	7.46	0.54	0.0676
PA1161	gi|15596358| rRNA methyltransferase	9.67	9.78	9.78	10.33	10.34	10.19	0.54	0.0017
PA0793	gi|15595990| hypothetical protein	11.23	11.15	11.15	11.79	11.74	11.62	0.54	0.0003
PA0775	gi|15595972| conserved hypothetical protein	10.1	10.12	10.17	10.72	10.68	10.62	0.54	0.0011
PA5512	gi|15600705| MifS	4.36	3.66	4.33	4.48	4.83	4.64	0.53	0.11265
PA5484	gi|15600677| KinB	8.1	7.87	7.85	8.34	8.54	8.54	0.53	0.00231
PA5286	gi|15600479| conserved hypothetical protein	6.93	6.91	6.72	7.35	7.4	7.4	0.53	0.00029
PA4687	gi|15599882| ferric iron-binding periplasmic protein HitA	10.45	10.66	10.6	11.08	11.11	11.11	0.53	0.08111
PA4644	gi|15599839| hypothetical protein	7.67	7.68	7.67	8.21	8.25	8.15	0.53	0.00322
PA4439	gi|15599635| tryptophanyl-tRNA synthetase	11.12	11.09	11.07	11.64	11.63	11.61	0.53	6e-05
PA3653	gi|15598849| ribosome recycling factor	12.3	12.46	12.4	12.9	12.92	12.95	0.53	0.00946
PA3634	gi|15598830| conserved hypothetical protein	9.4	9.07	9.21	9.74	9.72	9.82	0.53	0.07598
PA3620	gi|15598816| DNA mismatch repair protein MutS	11.47	11.43	11.46	12.01	12.01	11.94	0.53	0.0003
PA3527	gi|15598723| dihydroorotase	9.34	9.37	9.39	9.82	10.11	9.77	0.53	0.004
PA3505	gi|15598701| hypothetical protein	5.1	5.03	5.14	5.53	5.59	5.74	0.53	0.00074
PA3086	gi|15598282| hypothetical protein	6.71	6.42	6.55	7.03	7.13	7.1	0.53	0.0075
PA2959	gi|15598155| conserved hypothetical protein	9.97	10.02	9.96	10.54	10.53	10.49	0.53	0.00131
PA2800	gi|15597996| VacJ	7.74	7.31	7.63	8.08	8.11	8.1	0.53	0.01776
PA2777	gi|15597973| conserved hypothetical protein	5.09	5.22	5.18	5.93	5.73	5.42	0.53	0.0524
PA2010	gi|15597206| probable transcriptional regulator	9.09	9.08	9.1	9.62	9.55	9.69	0.53	0.00016
PA1608	gi|15596805| probable chemotaxis transducer	8.84	8.57	8.6	9.15	9.09	9.36	0.53	0.01924
PA0593	gi|15595790| pyridoxal phosphate biosynthetic protein PdxA	9.66	9.65	9.66	10.21	10.19	10.17	0.53	0.00053
PA0150	gi|15595348| anti-sigma factor	4.71	4.96	5.07	5.58	5.37	5.37	0.53	0.00273
PA5120	gi|15600313| hypothetical protein	8.59	8.19	8.47	8.89	8.94	8.99	0.52	0.01829
PA4942	gi|15600135| protease subunit HflK	12.44	12.1	12.3	12.79	12.79	12.83	0.52	0.04451
PA4924	gi|15600117| conserved hypothetical protein	4.81	4.94	4.73	5.06	5.5	5.49	0.52	0.01849
PA4855	gi|15600048| phosphoribosylamine--glycine ligase	11.57	11.65	11.67	12.21	12.18	12.07	0.52	0.0066
PA4853	gi|15600046| DNA-binding protein Fis	8.87	8.96	9	9.53	9.44	9.42	0.52	0.00127
PA4744	gi|15599938| translation initiation factor IF-2	13.29	13.34	13.4	13.87	13.86	13.85	0.52	0.00159
PA4445	gi|15599641| conserved hypothetical protein	9.86	9.86	9.83	10.36	10.39	10.35	0.52	0.00019
PA3782	gi|15598977| probable transcriptional regulator	3.91	4.07	3.68	4.43	4.28	4.52	0.52	0.00541
PA3743	gi|15598938| tRNA (guanine-N1)-methyltransferase	9.95	9.96	10	10.55	10.47	10.46	0.52	0.00039
PA3735	gi|15598930| threonine synthase	12.26	12.29	12.27	12.88	12.81	12.68	0.52	0.00018
PA3322	gi|15598518| hypothetical protein	7.92	8.12	8.3	8.57	8.71	8.64	0.52	0.00714
PA3038	gi|15598234| OpdQ	10.16	10.38	10.35	10.78	10.81	10.87	0.52	0.20239
PA2971	gi|15598167| conserved hypothetical protein	10.4	10.53	10.48	11.02	10.95	11	0.52	0.00024
PA2742	gi|15597938| 50S ribosomal protein L35	3.94	3.88	4.27	4.51	4.45	4.67	0.52	0.0899
PA2496	gi|15597692| hypothetical protein	5.94	6.07	5.87	6.54	6.51	6.38	0.52	0.00296
PA2400	gi|110645305| PvdJ	5.3	5.85	6.06	6.17	6.27	6.33	0.52	0.0277
PA2043	gi|15597239| hypothetical protein	5.53	5.46	5.3	5.94	5.96	5.95	0.52	0.01808
PA1275	gi|15596472| cobalamin biosynthetic protein CobD	8.45	8.35	8.52	8.89	8.94	9.07	0.52	0.00039
PA1109	gi|15596306| probable transcriptional regulator	5.11	4.87	4.9	5.25	5.35	5.84	0.52	0.01627
PA0892	gi|15596089| arginine/ornithine transport protein AotP	10.26	10.05	10.23	10.67	10.74	10.71	0.52	0.01499
PA0835	gi|15596032| phosphate acetyltransferase	10.85	10.82	10.83	11.27	11.37	11.43	0.52	0.00098
PA0795	gi|15595992| citrate synthase 2	11.68	11.65	11.6	12.22	12.16	12.12	0.52	0.00022
PA0668	gi|15595865| tyrosyl-tRNA synthetase 2	11.65	11.62	11.66	12.2	12.17	12.12	0.52	0.0001
PA0508	gi|15595705| probable acyl-CoA dehydrogenase	11.07	10.93	10.94	11.55	11.5	11.43	0.52	0.00025
PA5202	gi|15600395| hypothetical protein	7.72	7.79	7.86	8.3	8.33	8.25	0.51	0.00054
PA5136	gi|15600329| hypothetical protein	9.72	9.19	9.31	9.9	9.9	9.95	0.51	0.03826
PA4730	gi|15599924| pantoate--beta-alanine ligase	10.05	10.05	10.06	10.61	10.59	10.49	0.51	0.00719
PA4668	gi|15599863| lipoprotein localization protein LolB	10.68	10.31	10.5	11	11	11.01	0.51	0.0035
PA4393	gi|15599589| AmpG	7.61	7.18	7.27	7.9	7.79	7.89	0.51	0.04077
PA3554	gi|15598750| ArnA	11.59	11.51	11.41	12.05	12	12	0.51	0.0009
PA2906	gi|15598102| probable oxidoreductase	4.5	4.6	4.28	5.12	5.04	4.76	0.51	0.02789
PA2770	gi|15597966| hypothetical protein	11.13	11.13	11.11	11.65	11.63	11.62	0.51	0.00114
PA2627	gi|15597823| conserved hypothetical protein	9.01	9.09	9.1	9.61	9.65	9.47	0.51	0.0014
PA1923	gi|15597119| hypothetical protein	8.01	7.91	8.01	8.45	8.5	8.5	0.51	0.00031
PA1653	gi|15596850| probable transcriptional regulator	3.95	4.15	4.08	5.03	4.62	4.06	0.51	0.23676
PA1513	gi|15596710| hypothetical protein	7	6.62	7.04	7.46	7.27	7.46	0.51	0.00647
PA1249	gi|15596446| alkaline metalloproteinase precursor	8.13	8.25	8.25	8.63	8.73	8.81	0.51	0.00049
PA0600	gi|15595797| two-component sensor, AgtS	7.06	6.73	6.92	7.38	7.47	7.37	0.51	0.00398
PA0501	gi|15595698| 8-amino-7-oxononanoate synthase	8.35	8.41	8.28	8.77	8.91	8.9	0.51	0.0011
PA0091	gi|15595289| VgrG1	8.21	8.25	8.44	8.93	8.88	8.61	0.51	0.00897
PA5147	gi|15600340| A / G specific adenine glycosylase	9.41	9.38	9.41	9.93	9.95	9.82	0.5	0.00017
PA4957	gi|15600150| phosphatidylserine decarboxylase	8.69	8.35	8.66	9.07	9.05	9.08	0.5	0.02081
PA4403	gi|15599599| secretion protein SecA	12.63	12.67	12.66	13.15	13.17	13.15	0.5	0.00269
PA4124	gi|15599319| homoprotocatechuate 2,3-dioxygenase	4.62	4.49	4.53	5.13	4.92	5.1	0.5	0.00529
PA4010	gi|15599205| hypothetical protein	9.79	9.8	9.76	10.27	10.28	10.3	0.5	0.00335
PA3958	gi|15599153| hypothetical protein	7.37	7.2	7.24	7.68	7.82	7.8	0.5	0.01363
PA2944	gi|15598140| cobalamin biosynthetic protein CobN	9.18	9.19	9.25	9.73	9.74	9.64	0.5	0.00026
PA2828	gi|15598024| probable aminotransferase	11.37	11.39	11.43	11.94	11.85	11.9	0.5	0.00012
PA2086	gi|15597282| probable epoxide hydrolase	5.62	5.69	5.84	6.22	6.15	6.28	0.5	0.00045
PA1969	gi|15597165| hypothetical protein	9.14	8.72	8.83	9.37	9.34	9.48	0.5	0.00741
PA1846	gi|15597043| cis/trans isomerase	11.19	11.25	11.28	11.76	11.73	11.74	0.5	0.03052
PA1596	gi|15596793| heat shock protein HtpG	13.6	13.6	13.54	14.06	14.09	14.08	0.5	0.0012
PA1534	gi|15596731| recombination protein RecR	9.34	9.45	9.46	9.92	9.93	9.89	0.5	0.00228
PA1015	gi|15596212| probable transcriptional regulator	10.46	10.47	10.46	10.96	10.99	10.94	0.5	0.00032
PA0017	gi|15595215| conserved hypothetical protein	10.48	10.47	10.46	10.99	10.95	10.96	0.5	0.00091
PA0003	gi|15595201| RecF protein	8.58	8.7	8.63	9.1	9.14	9.17	0.5	0.00062
PA5550	gi|15600743| GlmR transcriptional regulator	8.33	8.22	8.32	8.79	8.78	8.76	0.49	0.00043
PA5464	gi|15600657| hypothetical protein	6.76	6.59	6.81	7.17	7.21	7.25	0.49	0.00139
PA5232	gi|15600425| conserved hypothetical protein	11.21	10.82	11.05	11.43	11.44	11.67	0.49	0.10562
PA5106	gi|15600299| conserved hypothetical protein	6.77	6.86	6.8	7.2	7.43	7.27	0.49	0.03626
PA4851	gi|15600044| hypothetical protein	9.79	9.51	9.64	10.13	10.1	10.17	0.49	0.00315
PA4822	gi|15600015| hypothetical protein	7.25	7.06	7.08	7.45	7.61	7.82	0.49	0.02853
PA4807	gi|15600001| selenocysteine-specific elongation factor	10.46	10.54	10.55	11.03	11.02	10.96	0.49	0.00014
PA4693	gi|15599887| phosphatidylserine synthase	7.56	7.18	7.4	7.77	7.83	8.02	0.49	0.02524
PA4394	gi|15599590| conserved hypothetical protein	9.27	8.88	9.15	9.56	9.58	9.63	0.49	0.04131
PA4063	gi|15599258| hypothetical protein	10.22	9.61	9.08	10.04	10.17	10.16	0.49	0.18442
PA3587	gi|15598783| transcriptional regulator MetR	9.07	9.16	9.14	9.66	9.65	9.52	0.49	0.00021
PA2945	gi|15598141| conserved hypothetical protein	9.61	9.61	9.67	10.04	10.07	10.24	0.49	0.00087
PA1839	gi|15597036| hypothetical protein	4.61	4.9	4.45	4.95	5.31	5.17	0.49	0.03991
PA1815	gi|15597012| ribonuclease H	9.83	9.92	9.89	10.35	10.37	10.4	0.49	0.00084
PA1662	gi|15596859| clpV2	8.34	8.19	8.04	8.61	8.62	8.81	0.49	0.00482
PA1627	gi|15596824| probable transcriptional regulator	5.61	5.89	5.58	6.22	6.16	6.19	0.49	0.00138
PA1272	gi|15596469| cob(I)alamin adenosyltransferase	9.6	9.68	9.75	10.17	10.16	10.17	0.49	0.00023
PA1246	gi|15596443| alkaline protease secretion protein AprD	7.8	7.53	7.62	8.2	8.13	8.09	0.49	0.00173
PA1003	gi|15596200| Transcriptional regulator MvfR	8.1	8.03	7.91	8.45	8.47	8.6	0.49	0.00452
PA0797	gi|15595994| probable transcriptional regulator	8.62	8.56	8.6	9.1	9.07	9.07	0.49	0.00089
PA0011	gi|15595209| acyltransferase HtrB1	10.82	10.56	10.69	11.16	11.14	11.23	0.49	0.02097
PA5508	gi|15600701| Glutamylpolyamine synthetase homologue	6.79	6.75	6.76	7.33	7.18	7.23	0.48	0.00846
PA5270	gi|15600463| hypothetical protein	6.09	6.38	6	6.51	6.65	6.75	0.48	0.06869
PA4286	gi|15599482| hypothetical protein	9.65	9.67	9.75	10.15	10.22	10.16	0.48	0.01454
PA3815	gi|15599010| IscR	9.87	9.87	9.89	10.32	10.39	10.36	0.48	0.00011
PA3800	gi|15598995| conserved hypothetical protein	11.28	10.92	11.09	11.58	11.62	11.56	0.48	0.01109
PA3094	gi|15598290| probable transcriptional regulator	5.53	5.76	5.77	6.13	6.16	6.2	0.48	0.01747
PA2872	gi|15598068| hypothetical protein	8.92	8.11	8	8.88	8.78	8.83	0.48	0.08327
PA2660	gi|15597856| hypothetical protein	9.96	9.95	10.01	10.47	10.47	10.44	0.48	0.00076
PA1841	gi|15597038| hypothetical protein	9.14	9.4	9.35	9.79	9.76	9.78	0.48	0.00498
PA1437	gi|15596634| probable two-component response regulator	6.87	7.21	6.98	7.59	7.42	7.48	0.48	0.00414
PA1179	gi|15596376| two-component response regulator PhoP	10.8	10.84	10.88	11.34	11.35	11.28	0.48	0.00774
PA0974	gi|15596171| conserved hypothetical protein	10.72	10.8	10.79	11.25	11.2	11.3	0.48	0.0176
PA0919	gi|15596116| alanyl-phosphatidylglycerol hydrolase	8.1	7.67	7.81	8.27	8.31	8.44	0.48	0.01983
PA0537	gi|15595734| conserved hypothetical protein	10.56	10.32	10.31	10.8	10.89	10.93	0.48	0.08308
PA0504	gi|15595701| dethiobiotin synthase	8.96	8.95	9.07	9.5	9.47	9.44	0.48	0.00243
PA5277	gi|15600470| diaminopimelate decarboxylase	11.64	11.64	11.67	12.17	12.15	12.06	0.47	0.00084
PA4854	gi|15600047| phosphoribosylaminoimidazolecarboxamide formyltransferase	12.83	12.85	12.87	13.37	13.29	13.28	0.47	0.00015
PA4389	gi|15599585| probable short-chain dehydrogenase	11.19	11.16	11.15	11.66	11.59	11.66	0.47	0.00011
PA3744	gi|15598939| 16S rRNA processing protein	8.01	7.96	8.02	8.53	8.5	8.38	0.47	0.0009
PA3638	gi|15598834| conserved hypothetical protein	8.19	8.16	8.26	8.71	8.68	8.62	0.47	0.00038
PA3230	gi|15598426| conserved hypothetical protein	7.56	7.31	7.5	7.92	8.01	7.87	0.47	0.00445
PA2463	gi|15597659| hypothetical protein	6.28	6.4	6.37	6.89	6.8	6.77	0.47	0.00142
PA1798	gi|15596995| two-component sensor, ParS	8.07	7.74	7.92	8.38	8.39	8.38	0.47	0.01446
PA1741	gi|15596938| hypothetical protein	6.79	7.06	7.06	7.4	7.36	7.56	0.47	0.00354
PA1460	gi|15596657| MotC	8.82	8.56	8.64	9.1	9.15	9.19	0.47	0.02331
PA0778	gi|15595975| inhibitor of cysteine peptidase	8.63	8.32	8.49	8.98	8.84	9.02	0.47	0.00517
PA0195	gi|15600764| putative NAD(P) transhydrogenase, subunit alpha part 1	10.74	10.78	10.74	11.18	11.26	11.21	0.47	0.00011
PA0164	gi|15595362| probable gamma-glutamyltranspeptidase	8.98	8.83	8.82	9.37	9.35	9.32	0.47	0.00305
PA4809	gi|15600003| FdhE protein	9.28	9.33	9.34	9.71	9.78	9.85	0.46	0.00027
PA4536	gi|15599732| hypothetical protein	6.78	6.66	6.79	7.17	7.27	7.16	0.46	0.00117
PA4280	gi|15599476| BirA bifunctional protein	9.34	9.35	9.36	9.83	9.83	9.76	0.46	0.00025
PA3758	gi|15598953| probable N-acetylglucosamine-6-phosphate deacetylase	7.83	7.91	7.92	8.37	8.39	8.29	0.46	0.00021
PA3491	gi|15598687| probable ferredoxin	8.28	8.15	8.13	8.66	8.63	8.64	0.46	0.02825
PA3465	gi|15598661| conserved hypothetical protein	8.2	7.68	7.83	8.26	8.25	8.57	0.46	0.08394
PA3295	gi|15598491| probable HIT family protein	9.97	9.91	9.99	10.42	10.37	10.46	0.46	0.00098
PA2976	gi|15598172| ribonuclease E	12.75	12.78	12.8	13.27	13.22	13.21	0.46	0.00121
PA2876	gi|15598072| orotidine 5'-phosphate decarboxylase	10.77	10.83	10.81	11.3	11.24	11.26	0.46	0.00353
PA2543	gi|15597739| conserved hypothetical protein	7.38	7.17	7.22	7.77	7.63	7.74	0.46	0.00305
PA0904	gi|15596101| aspartate kinase alpha and beta chain	12.56	12.6	12.59	13.1	13.05	12.98	0.46	0.00022
PA0663	gi|15595860| hypothetical protein	9.55	9.24	9.4	9.83	9.86	9.89	0.46	0.03666
PA5428	gi|15600621| probable transcriptional regulator	9.54	9.53	9.58	10.03	9.98	9.99	0.45	0.00016
PA5260	gi|15600453| porphobilinogen deaminase	10.2	10.33	10.27	10.67	10.74	10.74	0.45	0.00616
PA4269	gi|15599465| DNA-directed RNA polymerase beta* chain	14.76	14.76	14.78	15.24	15.2	15.2	0.45	0.00143
PA3814	gi|15599009| L-cysteine desulfurase (pyridoxal phosphate-dependent)	12.6	12.6	12.61	13.04	13.07	13.05	0.45	0.00055
PA3809	gi|15599004| ferredoxin [2Fe-2S]	10.74	10.88	10.79	11.24	11.27	11.24	0.45	0.00944
PA3666	gi|15598862| tetrahydrodipicolinate succinylase	12.1	12.12	12.09	12.56	12.55	12.56	0.45	0.00059
PA3494	gi|15598690| conserved hypothetical protein	3.53	3.25	3.54	3.88	3.82	3.98	0.45	0.04286
PA3453	gi|15598649| conserved hypothetical protein	10.28	10.24	10.23	10.73	10.7	10.67	0.45	0.00019
PA3242	gi|15598438| temperature-regulated acyltransferase HtrB1	7.83	7.7	7.76	8.22	8.16	8.26	0.45	0.01991
PA2843	gi|15598039| probable aldolase	10.86	10.83	10.82	11.26	11.32	11.28	0.45	0.00017
PA2628	gi|15597824| hypothetical protein	2.35	2.91	2.95	3.5	3.09	2.99	0.45	0.20567
PA2616	gi|15597812| thioredoxin reductase 1	9.81	9.86	9.77	10.31	10.22	10.26	0.45	0.00064
PA2028	gi|15597224| probable transcriptional regulator	6.59	6.73	6.73	7.13	7.06	7.2	0.45	0.00107
PA1486	gi|15596683| beta-peptidyl aminopeptidase	7.78	7.64	7.63	8.17	8.12	8.12	0.45	0.00067
PA1104	gi|15596301| flagellum-specific ATP synthase FliI	9.83	9.81	9.79	10.21	10.25	10.31	0.45	0.00229
PA1091	gi|15596288| flagellar glycosyl transferase, FgtA	11.69	11.97	12.03	12.33	12.34	12.37	0.45	0.01133
PA0880	gi|15596077| probable ring-cleaving dioxygenase	5.39	5.47	5.62	6.06	6.03	5.74	0.45	0.08536
PA0736	gi|15595933| hypothetical protein	7.37	6.98	7.21	7.67	7.5	7.73	0.45	0.06481
PA0253	gi|15595450| HudR	6.07	6.21	6.19	6.68	6.53	6.62	0.45	0.00201
PA5333	gi|15600526| conserved hypothetical protein	9.18	8.91	9.1	9.47	9.46	9.59	0.44	0.04245
PA5248	gi|15600441| hypothetical protein	6.2	5.71	6.03	6.48	6.34	6.44	0.44	0.08779
PA5070	gi|15600263| transport protein TatC	5.48	4.69	5.1	5.62	5.58	5.4	0.44	0.22648
PA4997	gi|15600190| transport protein MsbA	9.95	9.66	9.82	10.21	10.22	10.31	0.44	0.02519
PA4791	gi|15599985| hypothetical protein	4.51	4.8	4.17	4.89	4.94	4.99	0.44	0.04797
PA4676	gi|15599871| probable carbonic anhydrase	11.38	11.3	11.37	11.8	11.81	11.76	0.44	0.00027
PA4633	gi|15599829| probable chemotaxis transducer	10.87	10.48	10.69	11.05	11.07	11.23	0.44	0.15388
PA4278	gi|15599474| hypothetical protein	8.08	8.04	8.08	8.5	8.49	8.52	0.44	0.00927
PA3435	gi|15598631| conserved hypothetical protein	9.8	10.01	10.07	10.35	10.49	10.38	0.44	0.04023
PA3163	gi|15598359| cytidylate kinase	9.75	9.87	9.83	10.26	10.27	10.25	0.44	0.00685
PA2850	gi|15598046| organic hydroperoxide resistance protein	9.9	10.05	10.02	10.41	10.42	10.45	0.44	0.00412
PA2695	gi|15597891| conserved hypothetical protein	9.38	9.19	9.25	9.7	9.75	9.7	0.44	0.00171
PA2621	gi|161486763| ClpS	8.76	8.79	8.74	9.23	9.23	9.16	0.44	0.00059
PA2594	gi|15597790| conserved hypothetical protein	10.05	10.41	10.2	10.64	10.69	10.65	0.44	0.17104
PA2580	gi|15597776| conserved hypothetical protein	6.87	7.01	6.98	7.4	7.4	7.38	0.44	0.01743
PA1975	gi|15597171| hypothetical protein	6.15	6.17	6.36	6.61	6.58	6.8	0.44	0.02832
PA1857	gi|15597054| conserved hypothetical protein	8.15	7.99	8.12	8.49	8.34	8.75	0.44	0.06783
PA1532	gi|15596729| DNA polymerase subunits gamma and tau	11.31	11.55	11.55	11.92	11.98	11.84	0.44	0.00182
PA1465	gi|15596662| hypothetical protein	5.92	5.15	5.4	5.89	5.86	6.06	0.44	0.08343
PA1159	gi|15596356| probable cold-shock protein	11.46	11.61	11.7	12.06	12.07	11.96	0.44	0.00985
PA0953	gi|15596150| probable thioredoxin	9.71	9.37	9.58	9.94	9.99	10.03	0.44	0.10309
PA0945	gi|15596142| phosphoribosylaminoimidazole synthetase	11.54	11.56	11.57	12.01	11.97	12.02	0.44	0.00253
PA0937	gi|15596134| conserved hypothetical protein	10.62	10.62	10.7	11.05	11.09	11.13	0.44	0.00038
PA0661	gi|15595858| conserved hypothetical protein	6.33	6.12	6.37	6.72	6.78	6.65	0.44	0.0099
PA0591	gi|15595788| conserved hypothetical protein	8.47	8.69	8.54	8.98	9.09	8.96	0.44	0.03585
PA0272	gi|15595469| probable transcriptional regulator	6.87	6.87	6.69	7.28	7.33	7.14	0.44	0.00398
PA0236	gi|15595433| probable transcriptional regulator	10.66	10.51	10.58	11.09	11.04	10.94	0.44	0.00142
PA5017	gi|15600210| DipA	8.41	7.83	8.09	8.48	8.5	8.65	0.43	0.0408
PA5001	gi|15600194| cell surface-sugar biosynthetic glycosyltransferase, Ssg	10.95	10.89	10.94	11.33	11.37	11.38	0.43	0.0112
PA4961	gi|15600154| hypothetical protein	9.05	8.69	8.91	9.27	9.34	9.34	0.43	0.01816
PA4504	gi|15599700| dipeptide ABC transporter permease DppC	6.05	5.73	5.76	6.29	6.36	6.17	0.43	0.13992
PA4291	gi|15599487| hypothetical protein	5.47	5.43	5.43	5.81	5.96	5.85	0.43	0.03167
PA3635	gi|15598831| enolase	12.43	12.48	12.51	12.95	12.92	12.84	0.43	0.01357
PA3574.1	gi Uncharacterized protein	9.33	9.71	9.56	9.9	10.04	9.94	0.43	0.13772
PA3085	gi|15598281| hypothetical protein	8.12	8.23	8.14	8.61	8.65	8.54	0.43	0.12593
PA2194	gi|15597390| hydrogen cyanide synthase HcnB	9.77	9.93	9.89	10.21	10.25	10.44	0.43	0.00373
PA1357	gi|15596554| conserved hypothetical protein	7.05	7.11	7.09	7.56	7.52	7.46	0.43	0.00516
PA1204	gi|15596401| NAD(P)H quinone oxidoreductase	8.59	8.66	8.46	9.03	8.99	9	0.43	0.00247
PA1075	gi|15596272| hypothetical protein	9.3	9.38	9.4	9.8	9.76	9.82	0.43	0.01988
PA1013	gi|15596210| phosphoribosylaminoimidazole-succinocarboxamide synthase	11.26	11.23	11.31	11.72	11.65	11.73	0.43	0.00233
PA0763	gi|15595960| anti-sigma factor MucA	8.65	8.63	8.65	9.07	9.08	9.07	0.43	0.00403
PA0533	gi|15595730| probable transcriptional regulator	9.38	9.32	9.3	9.77	9.73	9.77	0.43	0.00536
PA0409	gi|15595606| twitching motility protein PilH	10.47	10.65	10.56	10.92	10.96	11.1	0.43	0.02252
PA0403	gi|15595600| transcriptional regulator PyrR	8.99	8.97	9	9.32	9.41	9.5	0.43	0.00102
PA0356	gi|15595553| hypothetical protein	9.76	9.92	9.96	10.37	10.28	10.28	0.43	0.01155
PA5478	gi|15600671| conserved hypothetical protein	4.94	4.83	4.64	5.42	5.13	5.12	0.42	0.07423
PA5442	gi|15600635| conserved hypothetical protein	4.68	4.94	4.37	5.17	5.11	4.96	0.42	0.07195
PA5187	gi|15600380| probable acyl-CoA dehydrogenase	10.05	10.06	10.04	10.52	10.46	10.43	0.42	0.0004
PA5076	gi|15600269| probable binding protein component of ABC transporter	10.9	11.16	11.19	11.5	11.61	11.38	0.42	0.14908
PA4645	gi|15599840| probable purine/pyrimidine phosphoribosyl transferase	10.28	10.23	10.3	10.74	10.68	10.65	0.42	0.00334
PA4270	gi|15599466| DNA-directed RNA polymerase beta chain	14.61	14.59	14.62	15.07	15	15.03	0.42	0.00434
PA3679	gi|15598875| hypothetical protein	6.6	6.76	6.8	7.1	7.24	7.07	0.42	0.00155
PA3299	gi|15598495| long-chain-fatty-acid--CoA ligase	12.06	12.16	12.21	12.59	12.61	12.5	0.42	0.00245
PA3246	gi|15598442| pseudouridine synthase RluA	8.28	8.13	8.23	8.63	8.63	8.63	0.42	0.00045
PA3014	gi|15598210| fatty-acid oxidation complex alpha-subunit	12.42	12.54	12.46	12.92	12.86	12.89	0.42	0.00244
PA2812	gi|15598008| probable ATP-binding component of ABC transporter	9.06	8.93	9.03	9.44	9.41	9.44	0.42	0.0004
PA2381	gi|15597577| hypothetical protein	9.56	10.4	10.24	10.27	10.7	10.51	0.42	0.15215
PA1796	gi|15596993| 5,10-methylene-tetrahydrofolate dehydrogenase / cyclohydrolase	10.69	10.67	10.67	11.07	11.12	11.09	0.42	0.00045
PA1675	gi|15596872| conserved hypothetical protein	9.26	9.39	9.42	9.77	9.82	9.75	0.42	0.00907
PA0934	gi|15596131| GTP pyrophosphokinase	12.28	12.44	12.46	12.85	12.83	12.76	0.42	0.00174
PA4725	gi|15599919| two-component sensor CbrA	8.43	8.09	8.38	8.74	8.69	8.71	0.41	0.00542
PA4267	gi|15599463| 30S ribosomal protein S7	12.28	12.38	12.41	12.87	12.76	12.66	0.41	0.01244
PA3733	gi|15598928| hypothetical protein	10.1	10.09	10.05	10.53	10.46	10.47	0.41	0.00181
PA3700	gi|15598896| lysyl-tRNA synthetase	12.43	12.47	12.43	12.9	12.82	12.84	0.41	0.00086
PA3662	gi|15598858| hypothetical protein	9.2	9.42	9.5	9.73	9.81	9.8	0.41	0.01787
PA3640	gi|15598836| DNA polymerase III, alpha chain	12.61	12.6	12.62	13.06	13.05	12.95	0.41	0.0016
PA3297	gi|15598493| probable ATP-dependent helicase	11.66	11.72	11.7	12.12	12.1	12.09	0.41	0.00549
PA3044	gi|15598240| Two-component sensor RocS2	7.36	7.04	7.08	7.47	7.33	7.9	0.41	0.25536
PA2957	gi|15598153| probable transcriptional regulator	9.62	9.56	9.58	10.07	9.98	9.95	0.41	0.00199
PA2651	gi|15597847| conserved hypothetical protein	6.05	5.63	5.91	6.35	6.23	6.25	0.41	0.11933
PA2581	gi|15597777| hypothetical protein	6.96	7.01	7.23	7.53	7.64	7.26	0.41	0.04793
PA2510	gi|15597706| transcriptional regulator CatR	8.19	8.13	8.24	8.58	8.61	8.61	0.41	0.0007
PA1959	gi|15597155| bacitracin resistance protein	7.74	7.36	7.54	7.98	7.85	8.04	0.41	0.15204
PA1630	gi|15596827| probable transcriptional regulator	8.25	8.08	8.09	8.58	8.47	8.59	0.41	0.00443
PA1572	gi|15596769| conserved hypothetical protein	8.11	8.23	8.34	8.6	8.72	8.6	0.41	0.00244
PA1315	gi|15596512| probable transcriptional regulator	8.05	8.03	8.08	8.45	8.5	8.43	0.41	0.00059
PA1117	gi|15596314| hypothetical protein	6.67	7.02	6.97	7.32	7.32	7.23	0.41	0.0124
PA0932	gi|15596129| cysteine synthase B	10.44	10.5	10.51	10.91	10.9	10.87	0.41	0.01466
PA0333	gi|15595530| hypothetical protein	7.31	7.05	7.12	7.41	7.47	7.82	0.41	0.02209
PA0155	gi|15595353| transcriptional regulator PcaR	10.34	10.31	10.28	10.76	10.72	10.66	0.41	0.00043
PA0005	gi|15595203| lysophosphatidic acid acyltransferase, LptA	9.16	8.78	8.86	9.33	9.26	9.44	0.41	0.1443
PA5273	gi|15600466| hypothetical protein	6.42	5.97	6.02	6.47	6.41	6.74	0.4	0.10837
PA5152	gi|15600345| probable ATP-binding component of ABC transporter	9.61	9.33	9.42	9.89	9.84	9.83	0.4	0.00935
PA4856	gi|15600049| RetS (Regulator of Exopolysaccharide and Type III Secretion)	8.65	8.34	8.55	8.87	8.88	8.99	0.4	0.10365
PA4755	gi|15599949| transcription elongation factor GreA	11.68	11.79	11.73	12.11	12.12	12.19	0.4	0.00571
PA4051	gi|15599246| thiamine monophosphate kinase	8.86	9.04	9.05	9.34	9.42	9.38	0.4	0.00256
PA3881	gi|15599076| hypothetical protein	4.44	3.84	4.02	4.23	4.67	4.6	0.4	0.10709
PA2793	gi|15597989| hypothetical protein	6.86	6.45	6.63	7.03	6.97	7.16	0.4	0.0203
PA2658	gi|15597854| hypothetical protein	6.08	6.54	6.12	6.39	6.74	6.82	0.4	0.33219
PA2629	gi|15597825| adenylosuccinate lyase	11.37	11.39	11.43	11.87	11.79	11.73	0.4	0.0014
PA1032	gi|15596229| QuiP	9.12	8.84	8.9	9.36	9.4	9.31	0.4	0.04726
PA0956	gi|15596153| prolyl-tRNA synthetase	12.66	12.62	12.64	13.06	13.02	13.03	0.4	0.0012
PA0947	gi|15596144| conserved hypothetical protein	9.48	9.73	9.71	10	10.06	10.07	0.4	0.00768
PA0652	gi|15595849| transcriptional regulator Vfr	10.73	10.7	10.67	11.06	11.08	11.17	0.4	0.00428
PA0598	gi|15595795| hypothetical protein	5.35	4.86	5.09	5.6	5.34	5.56	0.4	0.03501
PA0594	gi|15595791| peptidyl-prolyl cis-trans isomerase SurA	11.87	12.03	11.99	12.36	12.36	12.37	0.4	0.08094
PA0353	gi|15595550| dihydroxy-acid dehydratase	12.89	12.89	12.89	13.33	13.28	13.26	0.4	0.00029
PA0016	gi|15595214| potassium uptake protein TrkA	10.51	10.3	10.33	10.77	10.74	10.81	0.4	0.00624
PA5392	gi|15600585| conserved hypothetical protein	5.46	5.58	5.62	5.97	5.82	6.03	0.39	0.01311
PA5252	gi|15600445| probable ATP-binding component of ABC transporter	11.8	11.79	11.8	12.18	12.19	12.2	0.39	0.00024
PA4700	gi|15599894| penicillin-binding protein 1B	6.59	6.28	6.67	6.98	6.88	6.84	0.39	0.13151
PA4674	gi|15599869| Antitoxin HigA	9.61	9.3	9.33	9.77	9.69	9.96	0.39	0.01356
PA4545	gi|15599741| competence protein ComL	11.31	11.02	11.21	11.51	11.64	11.56	0.39	0.02804
PA4473	gi|15599669| hypothetical protein	9.51	9.58	9.53	9.92	9.9	9.97	0.39	0.0005
PA4386	gi|15599582| GroES protein	12.15	12.12	12.17	12.53	12.57	12.52	0.39	0.00031
PA4298	gi|15599494| hypothetical protein	4.14	3.96	3.78	4.25	4.58	4.2	0.39	0.28262
PA3925	gi|15599120| probable acyl-CoA thiolase	11.03	11.04	10.98	11.44	11.35	11.4	0.39	0.00075
PA3750	gi|15598945| hypothetical protein	6.12	6.16	5.99	6.36	6.58	6.51	0.39	0.00505
PA3728	gi|15598923| hypothetical protein	12.45	12.4	12.46	12.87	12.78	12.83	0.39	0.01174
PA3696	gi|15598892| conserved hypothetical protein	7.82	7.92	8.03	8.23	8.32	8.4	0.39	0.00262
PA3689	gi|15598885| probable transcriptional regulator	8.78	8.78	8.77	8.95	9.14	9.42	0.39	0.03787
PA3168	gi|15598364| DNA gyrase subunit A	12.67	12.64	12.64	13.06	13.05	13.02	0.39	0.00352
PA2822	gi|15598018| conserved hypothetical protein	8.55	8.61	8.59	9.02	8.97	8.92	0.39	0.00931
PA2776	gi|15597972| FAD-dependent oxidoreductase	8.08	8.07	7.96	8.39	8.39	8.49	0.39	0.00672
PA1832	gi|15597029| probable protease	9.98	9.73	9.83	10.16	10.24	10.3	0.39	0.09392
PA1643	gi|15596840| conserved hypothetical protein	9.68	9.64	9.65	10.06	10.02	10.06	0.39	0.00042
PA1461	gi|15596658| MotD	9.22	8.94	8.99	9.42	9.41	9.51	0.39	0.02259
PA1351	gi|15596548| probable sigma-70 factor, ECF subfamily	2.4	2.99	5.07	5.24	4.63	1.77	0.39	0.86604
PA1080	gi|15596277| flagellar hook protein FlgE	9.88	9.87	9.8	10.18	10.22	10.33	0.39	0.02843
PA0774	gi|15595971| conserved hypothetical protein	10.32	10.18	10.22	10.66	10.62	10.6	0.39	0.00566
PA0629	gi|15595826| conserved hypothetical protein	7.37	7.41	7.32	7.71	7.7	7.85	0.39	0.00564
PA0008	gi|15595206| glycyl-tRNA synthetase beta chain	12	12.01	11.99	12.41	12.39	12.37	0.39	0.00243
PA0004	gi|15595202| DNA gyrase subunit B	12.32	12.35	12.36	12.75	12.71	12.73	0.39	0.00111
PA5569	gi|15600762| ribonuclease P protein component	9.43	9.52	9.48	9.89	9.81	9.86	0.38	0.00139
PA5302	gi|15600495| catabolic alanine racemase	8.49	8.4	8.4	8.77	8.86	8.82	0.38	0.00252
PA4964	gi|15600157| topoisomerase IV subunit A	11.88	11.77	11.81	12.19	12.19	12.21	0.38	0.00511
PA4960	gi|15600153| probable phosphoserine phosphatase	10.61	10.52	10.55	10.96	10.94	10.93	0.38	0.00237
PA3636	gi|15598832| 2-dehydro-3-deoxyphosphooctonate aldolase	11.58	11.55	11.55	11.98	11.89	11.97	0.38	0.00039
PA3633	gi|15598829| 4-diphosphocytidyl-2-C-methylerythritol synthase	8.99	8.98	8.95	9.37	9.32	9.36	0.38	0.00449
PA3493	gi|15598689| conserved hypothetical protein	5.33	5.1	5.08	5.39	5.53	5.72	0.38	0.05656
PA3356	gi|15598552| Glutamylpolyamine synthetase	8.81	8.78	8.67	9.17	9.08	9.14	0.38	0.00486
PA3141	gi|15598337| nucleotide sugar epimerase/dehydratase WbpM	9.28	8.97	9.13	9.5	9.46	9.58	0.38	0.09721
PA3055	gi|15598251| hypothetical protein	8.66	8.86	8.75	9.09	9.15	9.17	0.38	0.00399
PA3029	gi|15598225| molybdopterin biosynthetic protein B2	8.34	8.4	8.43	8.75	8.83	8.71	0.38	0.00931
PA2656	gi|15597852| two-component sensor CarS	5.86	5.53	5.49	5.98	5.87	6.19	0.38	0.16998
PA2299	gi|15597495| probable transcriptional regulator	7.75	7.93	7.82	8.21	8.2	8.22	0.38	0.00157
PA1642	gi|15596839| selenophosphate synthetase	11.27	11.24	11.24	11.63	11.64	11.64	0.38	0.00095
PA1398	gi|15596595| hypothetical protein	6.58	6.2	6.44	6.68	6.83	6.86	0.38	0.17813
PA1310	gi|15596507| 2-aminoethylphosphonate:pyruvate aminotransferase	8.37	8.38	8.33	8.79	8.76	8.68	0.38	0.00068
PA1068	gi|15596265| probable heat shock protein (hsp90 family)	10.75	10.83	10.83	11.24	11.18	11.14	0.38	0.00318
PA0944	gi|15596141| phosphoribosylaminoimidazole synthetase	9	9.31	9.35	9.68	9.66	9.47	0.38	0.06271
PA0298	gi|15595495| Glutamylpolyamine synthetase	9.77	9.8	9.75	10.14	10.16	10.16	0.38	0.00052
PA0093	gi|15595291| Tse6	8.04	7.98	8.02	8.4	8.33	8.43	0.38	0.03409
PA0068	gi|15595266| hypothetical protein	8.02	8.21	8.33	8.68	8.6	8.43	0.38	0.13737
PA5502	gi|15600695| hypothetical protein	8.94	8.57	8.71	9.11	9.01	9.21	0.37	0.01861
PA5281	gi|15600474| probable hydrolase	9.03	9.25	9.21	9.57	9.57	9.47	0.37	0.03188
PA5118	gi|15600311| thiazole biosynthesis protein ThiI	10.25	10.26	10.22	10.64	10.62	10.57	0.37	0.00619
PA5000	gi|15600193| alpha-1,3-rhamnosyltransferase WapR	9.96	9.89	10.01	10.36	10.41	10.21	0.37	0.00359
PA4850	gi|15600043| ribosomal protein L11 methyltransferase	8.82	8.95	9.03	9.33	9.35	9.22	0.37	0.05572
PA4745	gi|15599939| N utilization substance protein A	12.33	12.4	12.38	12.75	12.76	12.71	0.37	0.0006
PA4119	gi|15599314| aminoglycoside 3'-phosphotransferase type IIb	8.82	8.96	8.92	9.31	9.3	9.2	0.37	0.00931
PA3738	gi|15598933| integrase/recombinase XerD	3.2	3.57	3.15	3.67	3.7	3.65	0.37	0.07084
PA3487	gi|15598683| Tle5	4.96	5.32	5.41	5.6	5.63	5.57	0.37	0.0448
PA3166	gi|15598362| chorismate mutase	11.8	11.77	11.73	12.19	12.12	12.11	0.37	0.0055
PA3134	gi|15598330| glutamyl-tRNA synthetase	12.47	12.43	12.45	12.83	12.8	12.83	0.37	0.00949
PA3115	gi|15598311| Motility protein FimV	11.5	11.21	11.32	11.64	11.72	11.77	0.37	0.05676
PA2810	gi|15598006| two-component sensor, CopS	7.35	7.16	7.38	7.61	7.73	7.66	0.37	0.01423
PA1777	gi|15596974| Major porin and structural outer membrane porin OprF precursor	14.22	13.92	14.04	14.4	14.51	14.38	0.37	0.12683
PA0971	gi|15596168| TolA protein	10.49	10.14	10.27	10.63	10.63	10.76	0.37	0.02886
PA0783	gi|15595980| sodium/proline symporter PutP	8.41	8.05	8.16	8.58	8.57	8.58	0.37	0.02266
PA0492	gi|15595689| conserved hypothetical protein	3.83	3.46	3.34	3.92	3.67	4.16	0.37	0.09173
PA0381	gi|15595578| thiamine biosynthesis protein, thiazole moiety	11.96	11.99	11.96	12.38	12.33	12.31	0.37	0.00045
PA0363	gi|15595560| phosphopantetheine adenylyltransferase	10.62	10.73	10.67	11.04	11.02	11.06	0.37	0.00083
PA0181	gi|15595379| probable transcriptional regulator	6.4	6.42	6.27	6.81	6.64	6.75	0.37	0.00279
PA0009	gi|15595207| glycyl-tRNA synthetase alpha chain	10.46	10.41	10.37	10.8	10.75	10.79	0.37	0.00282
PA5358	gi|15600551| 4-hydroxybenzoate-octaprenyl transferase	5.51	5	5.3	5.5	5.61	5.8	0.36	0.25097
PA5337	gi|15600530| RNA polymerase omega subunit	9.95	9.97	9.96	10.32	10.34	10.29	0.36	0.00078
PA5334	gi|15600527| ribonuclease PH	9.5	9.51	9.53	9.92	9.84	9.86	0.36	0.01422
PA5052	gi|15600245| hypothetical protein	9.07	8.92	9.03	9.39	9.34	9.39	0.36	0.00931
PA5022	gi|15600215| conserved hypothetical protein	10.8	10.42	10.57	10.93	10.97	10.97	0.36	0.15798
PA4947	gi|15600140| N-acetylmuramoyl-L-alanine amidase	10.71	10.83	10.83	11.13	11.14	11.2	0.36	0.06826
PA4678	gi|15599873| peptide n-acetyltransferase RimI	8.12	8.27	8.29	8.54	8.68	8.54	0.36	0.00732
PA4385	gi|15599581| GroEL protein	14.41	14.36	14.44	14.75	14.79	14.74	0.36	0.003
PA4174	gi|15599369| probable transcriptional regulator	7.05	7.18	7.14	7.49	7.6	7.37	0.36	0.02896
PA4154	gi|15599349| conserved hypothetical protein	8.27	7.85	8.13	8.42	8.39	8.53	0.36	0.14062
PA3685	gi|15598881| YeaZ	9.6	9.65	9.64	9.97	10.01	9.98	0.36	0.01787
PA3495	gi|15598691| endonuclease III	9.14	9.1	9.06	9.38	9.51	9.49	0.36	0.00098
PA3480	gi|15598676| probable deoxycytidine triphosphate deaminase	10.01	10.02	10.01	10.38	10.4	10.34	0.36	0.00534
PA3092	gi|15598288| 2,4-dienoyl-CoA reductase FadH1	11.42	11.39	11.32	11.75	11.74	11.74	0.36	0.00117
PA3011	gi|15598207| DNA topoisomerase I	13.18	13.15	13.18	13.59	13.53	13.47	0.36	0.00485
PA2977	gi|15598173| UDP-N-acetylpyruvoylglucosamine reductase	9.19	9.27	9.22	9.64	9.6	9.53	0.36	0.0513
PA2956	gi|15598152| conserved hypothetical protein	9.78	9.93	9.85	10.27	10.21	10.17	0.36	0.00716
PA2582	gi|15597778| hypothetical protein	9.86	9.93	9.96	10.31	10.35	10.18	0.36	0.00151
PA1710	gi|15596907| ExsC, exoenzyme S synthesis protein C precursor.	5.62	5.64	5.59	5.91	6.1	5.91	0.36	0.10647
PA1452	gi|15596649| flagellar biosynthesis protein FlhA	5.93	5.66	5.96	6.23	6.15	6.23	0.36	0.01971
PA1156	gi|15596353| NrdA, catalytic component of class Ia ribonucleotide reductase	13.34	13.34	13.31	13.71	13.68	13.67	0.36	0.0021
PA0503	gi|15595700| probable biotin synthesis protein BioC	5.61	5.85	5.71	6	6.11	6.14	0.36	0.04148
PA0128	gi|15595326| conserved hypothetical protein	9.43	9.62	9.55	9.89	9.88	9.9	0.36	0.06115
PA0114	gi|15595312| SenC	8.78	8.53	8.56	8.92	8.92	9.11	0.36	0.00774
PA5114	gi|15600307| hypothetical protein	4.16	3.54	3.65	3.96	4.1	4.34	0.35	0.28269
PA5047	gi|15600240| hypothetical protein	9.15	8.98	9.08	9.45	9.4	9.43	0.35	0.00157
PA4842	gi|15600035| hypothetical protein	11.18	10.83	11.07	11.38	11.31	11.44	0.35	0.15342
PA4817	gi|15600010| hypothetical protein	4.85	4.73	5.05	5.38	5.22	5.05	0.35	0.02412
PA4526	gi|15599722| type 4 fimbrial biogenesis protein PilB	11.64	11.66	11.65	12.03	12	11.97	0.35	0.00053
PA4402	gi|15599598| glutamate N-acetyltransferase	10.94	11.03	11.02	11.4	11.35	11.31	0.35	0.02896
PA4048	gi|15599243| hypothetical protein	7.4	7.85	7.53	7.9	7.99	7.95	0.35	0.16998
PA3646	gi|15598842| UDP-3-O-[3-hydroxylauroyl] glucosamine N-acyltransferase	10.66	10.58	10.57	10.99	10.95	10.93	0.35	0.00135
PA3077	gi|15598273| CprR	6.23	6.41	6.45	6.63	6.75	6.76	0.35	0.1253
PA3028	gi|15598224| molybdenum cofactor biosynthesis protein A2	10.15	10.1	10.09	10.5	10.46	10.43	0.35	0.00278
PA2200	gi|15597396| Cyclic-guanylate-specific phosphodiesterase	8.43	8.19	8.28	8.62	8.57	8.75	0.35	0.00896
PA1453	gi|15596650| flagellar biosynthesis protein FlhF	4.59	4.52	4.6	4.69	4.84	5.24	0.35	0.05551
PA1451	gi|15596648| conserved hypothetical protein	5.7	5.77	5.85	6.18	5.99	6.2	0.35	0.2308
PA1295	gi|15596492| conserved hypothetical protein	9.24	9.33	9.22	9.64	9.58	9.6	0.35	0.01816
PA1181	gi|15596378| conserved hypothetical protein	6.56	6.3	6.31	6.68	6.88	6.66	0.35	0.16878
PA1064	gi|15596261| hypothetical protein	9.72	9.43	9.56	9.94	9.83	9.99	0.35	0.01795
PA0938	gi|15596135| Wzz2	11.25	10.93	11.07	11.44	11.39	11.49	0.35	0.10992
PA0491	gi|15595688| probable transcriptional regulator	7.33	7.41	7.3	7.71	7.68	7.7	0.35	0.00734
PA0412	gi|15595609| methyltransferase PilK	9.46	9.5	9.48	9.8	9.82	9.88	0.35	0.00436
PA4642	gi|15599837| hypothetical protein	10.72	10.84	10.76	11.09	11.1	11.14	0.34	0.00156
PA4503	gi|15599699| dipeptide ABC transporter permease DppB	7.94	7.72	8.02	8.23	8.25	8.21	0.34	0.05089
PA4353	gi|15599549| conserved hypothetical protein	7.37	7.57	7.64	7.76	7.99	7.86	0.34	0.01896
PA4185	gi|15599380| probable transcriptional regulator	9.65	9.64	9.62	10.01	9.97	9.96	0.34	0.00175
PA3680	gi|15598876| conserved hypothetical protein	10.33	10.4	10.34	10.73	10.7	10.65	0.34	0.00487
PA3616	gi|15598812| conserved hypothetical protein	7.69	7.92	7.89	8.14	8.24	8.15	0.34	0.01638
PA3506	gi|15598702| probable decarboxylase	7.06	6.97	7.04	7.41	7.33	7.34	0.34	0.00218
PA2960	gi|15598156| type 4 fimbrial biogenesis protein PilZ	9.03	9.05	9	9.41	9.34	9.36	0.34	0.00179
PA2851	gi|15598047| translation elongation factor P	10.97	11.03	11.07	11.35	11.35	11.37	0.34	0.02935
PA2100	gi|15597296| probable transcriptional regulator	9.02	9.16	9.18	9.36	9.63	9.41	0.34	0.02104
PA1667	gi|15596864| HsiJ2	6.18	6.29	6.07	6.43	6.55	6.57	0.34	0.10323
PA1407	gi|15596604| hypothetical protein	6.41	6.49	6.14	6.75	6.6	6.71	0.34	0.03248
PA1292	gi|15596489| probable 3-mercaptopyruvate sulfurtransferase	10.15	10.19	10.14	10.42	10.48	10.58	0.34	0.00931
PA1157	gi|15596354| probable two-component response regulator	11.01	11.11	11.09	11.42	11.44	11.37	0.34	0.01138
PA1094	gi|15596291| flagellar capping protein FliD	11.6	11.64	11.7	11.88	12.03	12.04	0.34	0.03374
PA0949	gi|15596146| Trp repressor binding protein WrbA	9.98	10.03	9.9	10.36	10.26	10.31	0.34	0.00429
PA0571	gi|15595768| hypothetical protein	6.49	6.81	6.9	7.09	7.06	7.07	0.34	0.05141
PA0073	gi|15595271| TagT1	7.11	6.57	6.83	7.2	7.16	7.16	0.34	0.16121
PA0064	gi|15595262| hypothetical protein	2.82	2.59	2.94	3.31	2.74	3.33	0.34	0.59533
PA5351	gi|15600544| Rubredoxin 1	5.49	6.04	6.04	6.07	6.51	5.99	0.33	0.18477
PA5071	gi|15600264| conserved hypothetical protein	9.03	8.85	9.01	9.31	9.26	9.31	0.33	0.00541
PA4843	gi|15600036| GcbA	11.58	11.71	11.76	12.02	12.03	11.99	0.33	0.00305
PA4728	gi|15599922| 2-amino-4-hydroxy-6-hydroxymethyldihydropteridine pyrophosphokinase	7.73	8.11	8.15	8.37	8.34	8.27	0.33	0.08363
PA4070	gi|15599265| probable transcriptional regulator	7.26	7.17	7.19	7.34	7.63	7.66	0.33	0.106
PA4052	gi|15599247| NusB protein	10.67	10.74	10.71	11.03	11.02	11.07	0.33	0.02378
PA4044	gi|15599239| 1-deoxyxylulose-5-phosphate synthase	11.82	11.78	11.78	12.13	12.14	12.11	0.33	0.00238
PA3977	gi|15599172| glutamate-1-semialdehyde 2,1-aminomutase	12.24	12.22	12.29	12.6	12.56	12.58	0.33	0.00133
PA3932	gi|15599127| probable transcriptional regulator	9.48	9.38	9.38	9.73	9.77	9.74	0.33	0.00499
PA3863	gi|15599058| FAD-dependent catabolic D-arginine dehydrogenase, DauA	8.54	8.68	8.68	8.91	9.05	8.93	0.33	0.09548
PA3834	gi|15599029| valyl-tRNA synthetase	13.36	13.36	13.35	13.72	13.68	13.67	0.33	0.00139
PA3637	gi|15598833| CTP synthase	12.72	12.71	12.69	13.06	13.03	13	0.33	0.00098
PA3533	gi|15598729| GrxD	10.06	10.25	10.27	10.45	10.55	10.57	0.33	0.04215
PA3517	gi|15598713| probable lyase	5.07	5.16	4.98	5.48	5.45	5.27	0.33	0.02449
PA3483	gi|15598679| hypothetical protein	7.48	7.19	7.36	7.66	7.75	7.6	0.33	0.26488
PA3243	gi|15598439| cell division inhibitor MinC	10.05	10.02	9.98	10.36	10.31	10.36	0.33	0.00121
PA3241	gi|15598437| hypothetical protein	6.11	5.85	5.72	6.07	6.14	6.44	0.33	0.16515
PA3203	gi|15598399| hypothetical protein	7.54	7.2	7.38	7.6	7.79	7.72	0.33	0.11969
PA3151	gi|15598347| imidazoleglycerol-phosphate synthase, cyclase subunit	10.39	10.48	10.43	10.77	10.74	10.76	0.33	0.01658
PA2657	gi|15597853| two-component response regulator CarR	9.21	9.34	9.25	9.54	9.63	9.63	0.33	0.00821
PA2220	gi|15597416| probable transcriptional regulator	5.28	5.4	5.3	5.61	5.75	5.62	0.33	0.04536
PA2056	gi|15597252| probable transcriptional regulator	8.79	8.78	8.85	9.2	9.09	9.12	0.33	0.00802
PA1843	gi|15597040| methionine synthase	12.59	12.52	12.52	12.94	12.85	12.82	0.33	0.00181
PA1726	gi|15596923| periplasmic beta-glucosidase	10.67	10.68	10.69	11.05	11.03	10.95	0.33	0.00807
PA1493	gi|15596690| sulfate-binding protein of ABC transporter	11.65	12.01	11.89	12.14	12.23	12.16	0.33	0.27374
PA1142	gi|15596339| probable transcriptional regulator	7.97	7.96	8.12	8.45	8.44	8.16	0.33	0.02891
PA0902	gi|15596099| hypothetical protein	10.82	10.82	10.75	11.17	11.11	11.1	0.33	0.00208
PA0750	gi|15595947| uracil-DNA glycosylase	10.05	10.16	10.13	10.51	10.48	10.34	0.33	0.12808
PA0708	gi|15595905| probable transcriptional regulator	5.33	5.25	5.04	5.4	5.64	5.57	0.33	0.01812
PA0592	gi|15595789| rRNA (adenine-N6,N6)-dimethyltransferase	10.11	10.09	10.13	10.48	10.41	10.42	0.33	0.00109
PA0493	gi|15595690| probable biotin-requiring enzyme	4.1	4.47	4.23	4.58	4.74	4.46	0.33	0.02996
PA0422	gi|15595619| conserved hypothetical protein	5.88	5.53	5.51	6.06	5.73	6.13	0.33	0.3552
PA0419	gi|15595616| conserved hypothetical protein	9.82	9.94	9.93	10.27	10.27	10.16	0.33	0.00317
PA0350	gi|15595547| dihydrofolate reductase	7.37	7.58	7.26	7.85	7.79	7.56	0.33	0.22362
PA0344	gi|15595541| hypothetical protein	7.03	7.05	7.23	7.31	7.42	7.55	0.33	0.04168
PA0335	gi|15595532| hypothetical protein	9.99	10.15	10.22	10.53	10.52	10.29	0.33	0.21421
PA5565	gi|15600758| glucose-inhibited division protein A	10.57	10.58	10.56	10.93	10.87	10.87	0.32	0.00541
PA5199	gi|15600392| AmgS	7.64	7.41	7.64	7.84	7.87	7.94	0.32	0.09516
PA5006	gi|15600199| putative kinase	8.71	8.45	8.72	8.95	8.93	8.96	0.32	0.11319
PA4967	gi|15600160| topoisomerase IV subunit B	11.74	11.79	11.8	12.12	12.12	12.04	0.32	0.00148
PA4883	gi|15600076| hypothetical protein	6.19	6.14	6.19	6.46	6.55	6.47	0.32	0.00335
PA4627	gi|15599823| conserved hypothetical protein	8.31	8.33	8.31	8.67	8.61	8.64	0.32	0.01463
PA4558	gi|15599754| probable peptidyl-prolyl cis-trans isomerase, FkbP-type	10.94	11.09	11.02	11.33	11.31	11.35	0.32	0.04445
PA4238	gi|15599434| DNA-directed RNA polymerase alpha chain	12.95	12.92	12.92	13.28	13.23	13.25	0.32	0.01468
PA3765	gi|15598960| hypothetical protein	9.57	9.56	9.58	9.87	9.95	9.84	0.32	0.00208
PA3606	gi|15598802| conserved hypothetical protein	5.8	5.82	5.98	6.17	6.07	6.31	0.32	0.01311
PA3357	gi|15598553| D-serine dehydratase	11.07	11.12	11.11	11.47	11.43	11.37	0.32	0.02123
PA3301	gi|15598497| hypothetical protein	8.63	8.31	8.37	8.67	8.73	8.89	0.32	0.16119
PA3133	gi|15598329| probable transcriptional regulator	7.35	7.86	7.68	7.85	8.03	7.96	0.32	0.11314
PA3013	gi|15598209| fatty-acid oxidation complex beta-subunit	11.64	11.79	11.82	12.1	12.09	12.04	0.32	0.00331
PA1979	gi|15597175| sensor kinase, EraS	7.34	7.16	7.16	7.54	7.5	7.6	0.32	0.19404
PA1770	gi|15596967| phosphoenolpyruvate synthase	13.68	13.67	13.65	14.03	13.97	13.98	0.32	0.00181
PA1495	gi|15596692| hypothetical protein	6.47	6.67	6.66	6.87	6.85	7.04	0.32	0.00849
PA1428	gi|15596625| conserved hypothetical protein	7.54	7.77	7.65	7.98	8.06	7.88	0.32	0.0543
PA0955	gi|15596152| hypothetical protein	9.86	9.42	9.62	9.93	9.93	10	0.32	0.07195
PA0951	gi|15596148| probable ribonuclease	6.66	6.44	6.47	6.86	6.9	6.77	0.32	0.14214
PA0463	gi|15595660| two-component response regulator CreB	7.96	8.14	8.16	8.45	8.44	8.34	0.32	0.06198
PA0306.1	gi Uncharacterized protein	10.37	10.68	10.39	10.67	10.76	10.97	0.32	0.19615
PA5298	gi|15600491| xanthine phosphoribosyltransferase	10.74	10.83	10.85	11.16	11.12	11.08	0.31	0.0556
PA5257	gi|15600450| hypothetical protein	11	10.63	10.86	11.14	11.03	11.26	0.31	0.23468
PA5051	gi|15600244| arginyl-tRNA synthetase	11.64	11.67	11.7	11.99	12	11.97	0.31	0.00377
PA4816	gi|15600009| hypothetical protein	6.41	6.36	6.34	6.63	6.76	6.66	0.31	0.00399
PA4489	gi|15599685| MagD	11.96	11.65	11.84	12.13	12.05	12.19	0.31	0.23043
PA4042	gi|15599237| exodeoxyribonuclease VII small subunit	5.94	6.11	5.96	6.28	6.2	6.46	0.31	0.0654
PA3810	gi|15599005| heat shock protein HscA	11.75	11.76	11.78	12.11	12.07	12.04	0.31	0.00129
PA3777	gi|15598972| exodeoxyribonuclease VII large subunit	9.3	9.21	9.27	9.62	9.54	9.56	0.31	0.00508
PA3677	gi|15598873| MexJ	4.46	4.13	4.27	4.72	4.42	4.65	0.31	0.45386
PA3285	gi|15598481| probable sigma-70 factor, ECF subfamily	8.6	8.86	8.82	9.02	9.14	9.06	0.31	0.02747
PA2107	gi|15597303| hypothetical protein	6.36	6.46	6.62	6.85	6.8	6.73	0.31	0.03846
PA1961	gi|15597157| probable transcriptional regulator	7.3	7.3	7.31	7.55	7.68	7.61	0.31	0.00168
PA1948	gi|15597144| membrane protein component of ABC ribose transporter	6.17	6.09	6.16	6.49	6.38	6.48	0.31	0.01102
PA1799	gi|15596996| two-component response regulator, ParR	9.91	10.08	9.96	10.29	10.24	10.34	0.31	0.0147
PA1789	gi|15596986| hypothetical protein	11.21	11.32	11.24	11.42	11.56	11.73	0.31	0.06632
PA1649	gi|15596846| probable short-chain dehydrogenase	10.63	10.6	10.52	10.91	10.86	10.92	0.31	0.00167
PA1613	gi|15596810| hypothetical protein	5.35	5.39	5.36	5.61	5.72	5.7	0.31	0.00182
PA0890	gi|15596087| arginine/ornithine transport protein AotM	6.69	6.24	6.49	6.84	6.86	6.66	0.31	0.07919
PA0475	gi|15595672| probable transcriptional regulator	6.77	6.68	6.99	7.2	7.08	7.08	0.31	0.05475
PA0357	gi|15595554| formamidopyrimidine-DNA glycosylase	9.12	9.19	9.12	9.44	9.47	9.46	0.31	0.00562
PA0331	gi|15595528| threonine dehydratase, biosynthetic	11.07	11.06	11.03	11.37	11.34	11.39	0.31	0.00732
PA5263	gi|15600456| argininosuccinate lyase	11.87	11.88	11.9	12.18	12.16	12.21	0.3	0.01786
PA4982	gi|15600175| probable two-component sensor	8.23	8.1	7.89	8.44	8.22	8.46	0.3	0.11813
PA4966	gi|15600159| hypothetical protein	9.67	9.84	9.81	10.08	10.08	10.05	0.3	0.21642
PA4852	gi|15600045| conserved hypothetical protein	2.58	2.71	2.53	3.01	2.98	2.75	0.3	0.37799
PA4667	gi|15599862| hypothetical protein	11.37	11.03	11.16	11.45	11.5	11.51	0.3	0.10419
PA4506	gi|15599702| dipeptide ABC transporter ATP-binding protein DppF	9.08	8.83	8.92	9.25	9.22	9.25	0.3	0.09654
PA4363	gi|15599559| inhibitor of chromosome initiation IciA	7.35	7.21	7.29	7.51	7.59	7.65	0.3	0.00825
PA4310	gi|15599506| chemotactic transducer PctB	8.21	7.74	7.91	8.21	8.16	8.39	0.3	0.12427
PA4309	gi|15599505| chemotactic transducer PctA	9.73	9.27	9.59	9.8	9.82	9.85	0.3	0.21787
PA3818	gi|15599013| extragenic suppressor protein SuhB	11.3	11.36	11.37	11.67	11.64	11.62	0.3	0.00584
PA3805	gi|15599000| type 4 fimbrial biogenesis protein PilF	10.72	10.33	10.59	10.91	10.77	10.86	0.3	0.04708
PA3466	gi|15598662| probable ATP-dependent RNA helicase	11.14	11.1	11.13	11.46	11.43	11.36	0.3	0.00311
PA3172	gi|15598368| probable hydrolase	9.92	10.14	10.05	10.39	10.41	10.22	0.3	0.23984
PA2859	gi|15598055| transcription elongation factor GreB	8.93	8.99	9.02	9.29	9.26	9.31	0.3	0.00263
PA1934	gi|15597130| hypothetical protein	9.21	9.31	9.21	9.51	9.52	9.6	0.3	0.17536
PA1494	gi|15596691| mucoidy inhibitor gene A	11.48	11.48	11.52	11.83	11.78	11.78	0.3	0.05165
PA1085	gi|15596282| flagellar protein FlgJ	5.54	5.25	5.61	5.73	5.77	5.79	0.3	0.02497
PA0912	gi|15596109| hypothetical protein	5.45	5.1	4.91	5.53	5.57	5.27	0.3	0.35012
PA0879	gi|15596076| probable acyl-CoA dehydrogenase	4.15	3.83	3.89	3.99	4.37	4.42	0.3	0.17603
PA0413	gi|15595610| component of chemotactic signal transduction system	12.63	12.31	12.4	12.73	12.66	12.86	0.3	0.05723
PA0285	gi|15595482| conserved hypothetical protein	7.1	6.62	6.86	7.08	7.16	7.26	0.3	0.30472
PA5241	gi|15600434| exopolyphosphatase	11.45	11.42	11.42	11.74	11.71	11.69	0.29	0.00202
PA5023	gi|15600216| conserved hypothetical protein	8.32	8.26	8.38	8.65	8.76	8.4	0.29	0.03305
PA4808	gi|15600002| L-seryl-tRNA(ser) selenium transferase	10.28	10.22	10.25	10.55	10.57	10.5	0.29	0.01801
PA4790	gi|15599984| conserved hypothetical protein	7.85	7.91	7.86	8.27	8.23	7.98	0.29	0.02652
PA4753	gi|15599947| conserved hypothetical protein	9.54	9.48	9.58	9.88	9.85	9.73	0.29	0.00499
PA4746	gi|15599940| conserved hypothetical protein	8.51	8.56	8.63	8.89	8.81	8.87	0.29	0.01408
PA4424	gi|15599620| conserved hypothetical protein	6.29	6.6	6.57	6.67	6.92	6.75	0.29	0.04884
PA3471	gi|15598667| probable malic enzyme	11.17	11.16	11.08	11.45	11.41	11.44	0.29	0.01374
PA3310	gi|15598506| conserved hypothetical protein	8.69	8.44	8.63	8.8	8.74	9.1	0.29	0.16633
PA2895	gi|15598091| SbrR	6.86	6.69	6.69	6.95	7	7.14	0.29	0.02696
PA2492	gi|15597688| transcriptional regulator MexT	7.25	7.68	7.49	7.46	8.39	7.45	0.29	0.32464
PA1926	gi|15597122| Uncharacterized protein	9.93	10.02	10.06	10.31	10.33	10.25	0.29	0.01721
PA1793	gi|15596990| peptidyl-prolyl cis-trans isomerase B	11.99	12.08	12.05	12.3	12.33	12.36	0.29	0.02282
PA1773	gi|15596970| CmaX protein	6.94	6.39	6.48	6.91	6.82	6.96	0.29	0.26382
PA1597	gi|15596794| hypothetical protein	10.56	10.6	10.51	10.78	10.86	10.9	0.29	0.07853
PA1400	gi|15596597| probable pyruvate carboxylase	4.87	4.82	4.81	4.95	5.25	5.17	0.29	0.13671
PA1187	gi|15596384| probable acyl-CoA dehydrogenase	5.29	5.96	5.8	5.9	6.04	5.99	0.29	0.2057
PA1043	gi|15596240| hypothetical protein	10.15	10.18	10.17	10.46	10.41	10.49	0.29	0.14328
PA0605	gi|15595802| AgtC	7.87	7.59	7.7	7.98	7.94	8.11	0.29	0.33019
PA0583	gi|15595780| hypothetical protein	8.22	8.32	8.37	8.58	8.61	8.58	0.29	0.03388
PA0328	gi|15595525| arginine-specific autotransporter of Pseudomonas aeruginosa, AaaA	6.47	6.34	6.4	6.54	6.74	6.8	0.29	0.19824
PA0056	gi|15595254| probable transcriptional regulator	4.64	4.66	4.34	4.84	4.78	4.9	0.29	0.08828
PA5562	gi|15600755| chromosome partitioning protein Spo0J	11.75	11.75	11.78	12	12.01	12.11	0.28	0.02886
PA5515	gi|15600708| hypothetical protein	8.12	7.85	7.89	8.2	8.19	8.32	0.28	0.01698
PA5307	gi|15600500| hypothetical protein	6.14	5.63	5.9	6.02	6.22	6.27	0.28	0.23115
PA5258	gi|15600451| hypothetical protein	10.98	10.65	10.83	11.11	11.01	11.19	0.28	0.27081
PA4847	gi|15600040| biotin carboxyl carrier protein (BCCP)	10.88	10.89	10.95	11.34	11.23	10.99	0.28	0.03305
PA4767	gi|15599961| conserved hypothetical protein	8.83	9.02	8.96	9.19	9.21	9.24	0.28	0.04131
PA4595	gi|15599791| probable ATP-binding component of ABC transporter	12.81	12.91	12.89	13.16	13.16	13.13	0.28	0.01821
PA4058	gi|15599253| hypothetical protein	9.12	8.76	8.88	9.24	9.15	9.2	0.28	0.04993
PA3931	gi|15599126| conserved hypothetical protein	11.69	12.11	11.93	12.1	12.21	12.27	0.28	0.38225
PA3861	gi|161486761| ATP-dependent RNA helicase RhlB	11.02	11.02	11.06	11.35	11.32	11.26	0.28	0.01998
PA3845	gi|15599040| probable transcriptional regulator	5.65	5.74	5.85	6.14	6.16	5.78	0.28	0.17953
PA3802	gi|15598997| histidyl-tRNA synthetase	11.88	11.91	11.88	12.23	12.18	12.09	0.28	0.00402
PA3433	gi|15598629| probable transcriptional regulator	4.08	4.21	4	4.32	4.39	4.4	0.28	0.19968
PA3180	gi|15598376| hypothetical protein	7.64	7.73	7.74	7.99	8.07	7.9	0.28	0.25233
PA2585	gi|15597781| excinuclease ABC subunit C	9.42	9.39	9.37	9.71	9.64	9.68	0.28	0.01757
PA2240	gi|15597436| PslJ	3.77	3.72	3.83	4.28	4.11	3.79	0.28	0.37039
PA2065	gi|15597261| copper resistance protein A precursor	5.28	5.47	5.58	5.78	5.72	5.66	0.28	0.10971
PA1070	gi|15596267| branched-chain amino acid transport protein BraG	9.53	9.46	9.54	9.76	9.79	9.8	0.28	0.11336
PA0815	gi|15596012| probable transcriptional regulator	3.34	3.35	3.64	3.72	3.81	3.64	0.28	0.08727
PA0716	gi|15595913| hypothetical protein	9.77	10.01	10.08	10.22	10.27	10.22	0.28	0.03719
PA0565	gi|15595762| conserved hypothetical protein	7.67	6.92	7.07	7.29	7.66	7.56	0.28	0.50351
PA0195.1	gi|119167455| putative NAD(P) transhydrogenase, subunit alpha part 2	8.08	7.75	7.86	8.27	8.22	8.04	0.28	0.12242
PA0065	gi|15595263| hypothetical protein	9.75	9.96	9.98	10.19	10.22	10.12	0.28	0.05556
PA5516	gi|15600709| pyridoxamine kinase	9.16	9.21	9.22	9.55	9.52	9.33	0.27	0.20416
PA5289	gi|15600482| hypothetical protein	10.29	10.29	10.37	10.6	10.55	10.6	0.27	0.01017
PA5203	gi|15600396| glutamate--cysteine ligase	10.74	10.71	10.67	10.97	10.97	11.01	0.27	0.01626
PA5103	gi|15600296| PuuR	10.13	10.3	10.18	10.42	10.46	10.53	0.27	0.35481
PA4956	gi|15600149| thiosulfate:cyanide sulfurtransferase	10.1	10.19	10.16	10.38	10.48	10.41	0.27	0.05702
PA4673	gi|15599868| conserved hypothetical protein	11.36	11.44	11.42	11.71	11.62	11.71	0.27	0.00503
PA4462	gi|15599658| RNA polymerase sigma-54 factor	10.87	10.99	10.99	11.21	11.27	11.19	0.27	0.02021
PA4288	gi|15599484| probable transcriptional regulator	6.07	6.16	6.09	6.45	6.33	6.34	0.27	0.00614
PA3951	gi|15599146| conserved hypothetical protein	8.49	8.61	8.54	8.8	8.86	8.8	0.27	0.03999
PA3761	gi|15598956| N-Acetyl-D-Glucosamine phosphotransferase system transporter	4.65	4.96	5.16	5.44	5.08	5.06	0.27	0.19715
PA3717	gi|15598912| probable peptidyl-prolyl cis-trans isomerase, FkbP-type	9.33	9.44	9.46	9.68	9.68	9.68	0.27	0.19057
PA3615	gi|15598811| hypothetical protein	11.25	11.26	11.23	11.57	11.55	11.42	0.27	0.02482
PA3119	gi|15598315| conserved hypothetical protein	8.4	8.31	8.36	8.64	8.65	8.58	0.27	0.00879
PA3111	gi|15598307| folylpolyglutamate synthetase	9.43	9.59	9.58	9.87	9.84	9.68	0.27	0.20071
PA2534	gi|15597730| probable transcriptional regulator	6.35	6.33	6.31	6.54	6.63	6.63	0.27	0.00424
PA1611	gi|15596808| hybrid sensor kinase	5.37	5.11	5.37	5.39	5.6	5.67	0.27	0.08963
PA1165	gi|15596362| PcpS	8.36	8.71	8.7	8.82	8.9	8.85	0.27	0.09552
PA0243	gi|15595440| probable transcriptional regulator	7.94	8.05	7.94	8.25	8.29	8.2	0.27	0.006
PA0225	gi|15595422| probable transcriptional regulator	8.85	8.92	8.9	9.12	9.18	9.17	0.27	0.00771
PA0033	gi|15595231| Histidine phosphotransfer protein HptC	7.35	7.6	7.5	7.64	7.85	7.75	0.27	0.13456
PA4930	gi|15600123| biosynthetic alanine racemase	8.73	8.7	8.85	9.18	9.02	8.86	0.26	0.18227
PA4729	gi|15599923| 3-methyl-2-oxobutanoate hydroxymethyltransferase	10.86	10.9	10.83	11.09	11.04	11.25	0.26	0.10239
PA4723	gi|15599917| suppressor protein DksA	11.55	11.67	11.62	11.89	11.87	11.86	0.26	0.11792
PA4670	gi|15599865| ribose-phosphate pyrophosphokinase	12.12	12.14	12.14	12.4	12.39	12.4	0.26	0.06335
PA4619	gi|15599815| probable c-type cytochrome	9.96	10.09	10.01	10.34	10.35	10.14	0.26	0.0155
PA4236	gi|15599432| catalase	11.06	10.99	10.98	11.09	11.29	11.42	0.26	0.03195
PA3987	gi|15599182| leucyl-tRNA synthetase	13.14	13.15	13.15	13.43	13.39	13.4	0.26	0.00255
PA3853	gi|15599048| probable transferase	7.7	7.48	7.54	7.77	7.78	7.95	0.26	0.08308
PA3726	gi|15598921| conserved hypothetical protein	9.89	9.93	9.97	10.2	10.23	10.14	0.26	0.08812
PA3627	gi|15598823| 2C-methyl-D-erythritol 2,4-cyclodiphosphate synthase	9.47	9.59	9.48	9.71	9.79	9.8	0.26	0.06908
PA3122	gi|15598318| probable transcriptional regulator	9.31	9.31	9.29	9.6	9.6	9.5	0.26	0.006
PA3114	gi|15598310| tRNA-pseudouridine synthase I	8.99	9.07	8.98	9.28	9.23	9.29	0.26	0.01017
PA3074	gi|15598270| hypothetical protein	8.86	8.68	8.76	9	9.04	9.04	0.26	0.00977
PA2961	gi|15598157| DNA polymerase III, delta prime subunit	10.41	10.5	10.49	10.8	10.67	10.71	0.26	0.00602
PA2765	gi|15597961| hypothetical protein	10.85	10.82	10.76	11.09	11.07	11.06	0.26	0.00602
PA2599	gi|15597795| conserved hypothetical protein	7.64	7.93	7.83	8	8.05	8.13	0.26	0.35411
PA2595	gi|15597791| conserved hypothetical protein	7.23	7.41	7.28	7.49	7.55	7.66	0.26	0.32949
PA1922	gi|15597118| probable TonB-dependent receptor	7.32	7.24	7.32	7.43	7.69	7.54	0.26	0.09764
PA1657	gi|15596854| HsiB2	9.33	9.63	9.54	9.66	9.71	9.9	0.26	0.04471
PA1616	gi|15596813| conserved hypothetical protein	7.44	7.67	7.58	7.79	7.87	7.81	0.26	0.18916
PA1421	gi|15596618| guanidinobutyrase	7.21	7.03	7.15	7.46	7.42	7.3	0.26	0.01367
PA1361	gi|15596558| NorM	5.98	5.38	5.51	5.95	5.82	5.89	0.26	0.39914
PA0923	gi|15596120| DNA Polymerase IV, DinB	5.59	5.64	5.57	5.84	5.96	5.8	0.26	0.26588
PA0877	gi|15596074| probable transcriptional regulator	6.26	6.54	6.44	6.45	6.88	6.7	0.26	0.08046
PA5493	gi|15600686| DNA polymerase I	12.59	12.56	12.53	12.83	12.79	12.81	0.25	0.01121
PA5443	gi|15600636| DNA helicase II	11.61	11.6	11.63	11.88	11.84	11.86	0.25	0.01347
PA5438	gi|15600631| probable transcriptional regulator	10.43	10.49	10.46	10.74	10.69	10.69	0.25	0.06639
PA5197	gi|15600390| ribosomal protein S6 modification protein	9.52	8.9	8.61	9.23	9.3	9.25	0.25	0.32949
PA5008	gi|15600201| WapP	8.61	8.51	8.55	8.75	8.85	8.81	0.25	0.13782
PA4980	gi|15600173| probable enoyl-CoA hydratase/isomerase	1.02	2.29	2.6	2.54	2.57	1.55	0.25	0.61992
PA4954	gi|15600147| chemotaxis protein MotA	8.1	7.73	7.86	8.12	8.14	8.18	0.25	0.27907
PA4576	gi|15599772| probable ATP-dependent protease	12.21	12.19	12.17	12.49	12.42	12.41	0.25	0.01114
PA4116	gi|15599311| heme oxygenase, BphO	4.58	4.98	4.69	4.83	5.11	5.08	0.25	0.10599
PA4077	gi|15599272| probable transcriptional regulator	8.87	9.03	9	9.19	9.24	9.22	0.25	0.11747
PA3675	gi|15598871| hypothetical protein	11.33	11.81	11.59	11.82	11.87	11.77	0.25	0.46137
PA3425	gi|15598621| hypothetical protein	7.84	7.95	7.88	8.05	8.24	8.13	0.25	0.09937
PA3415	gi|15598611| probable dihydrolipoamide acetyltransferase	9.01	9.08	9.01	9.27	9.34	9.24	0.25	0.00982
PA3372	gi|15598568| conserved hypothetical protein	4.7	5.02	4.73	5.38	4.98	4.83	0.25	0.28392
PA2931	gi|15598127| CifR	6.88	7.02	6.78	7.19	7.12	7.11	0.25	0.04961
PA2840	gi|15598036| probable ATP-dependent RNA helicase	11.36	11.39	11.45	11.69	11.64	11.62	0.25	0.00562
PA2442	gi|15597638| glycine cleavage system protein T2	10.92	10.88	10.89	11.15	11.14	11.14	0.25	0.10275
PA2242	gi|15597438| hypothetical protein	7	6.33	6.7	6.8	6.95	7.03	0.25	0.48778
PA2000	gi|15597196| dehydrocarnitine CoA transferase, DchB	5.35	5.49	5.36	5.51	5.72	5.73	0.25	0.02212
PA1624	gi|15596821| hypothetical protein	10.2	10.38	10.32	10.53	10.58	10.52	0.25	0.36741
PA1614	gi|15596811| glycerol-3-phosphate dehydrogenase, biosynthetic	10.58	10.56	10.53	10.81	10.83	10.77	0.25	0.01622
PA1294	gi|15596491| ribonuclease D	10.75	10.79	10.83	11.06	11.04	11.01	0.25	0.03071
PA1293	gi|15596490| hypothetical protein	11.62	11.28	11.42	11.67	11.66	11.73	0.25	0.34484
PA1162	gi|15596359| succinyl-diaminopimelate desuccinylase	10.84	10.84	10.8	11.08	11.05	11.09	0.25	0.01456
PA1022	gi|15596219| probable acyl-CoA dehydrogenase	6.66	6.65	6.68	6.82	7.02	6.91	0.25	0.02444
PA5470	gi|15600663| probable peptide chain release factor	6.27	6.16	6.1	6.41	6.49	6.36	0.24	0.21755
PA5215	gi|15600408| glycine-cleavage system protein T1	10.49	10.45	10.47	10.72	10.68	10.74	0.24	0.02128
PA5007	gi|15600200| WapG	8.8	8.9	8.83	9.14	9.12	8.97	0.24	0.01789
PA4749	gi|15599943| phosphoglucosamine mutase	11.36	11.33	11.36	11.61	11.59	11.58	0.24	0.00601
PA4743	gi|15599937| ribosome-binding factor A	9.4	9.47	9.5	9.68	9.72	9.7	0.24	0.11244
PA4737	gi|15599931| hypothetical protein	6.83	7.28	7.15	7.25	7.42	7.32	0.24	0.53766
PA4529	gi|15599725| dephosphocoenzyme A kinase	10.29	10.5	10.42	10.63	10.66	10.64	0.24	0.14237
PA3926	gi|15599121| probable major facilitator superfamily (MFS) transporter	3.03	2.53	2.64	2.82	3.03	3.07	0.24	0.4741
PA3848	gi|15599043| hypothetical protein	10.66	10.27	10.42	10.66	10.71	10.7	0.24	0.33125
PA3632	gi|15598828| conserved hypothetical protein	8.04	8.21	8.05	8.29	8.36	8.37	0.24	0.16203
PA3005	gi|15598201| beta-N-acetyl-D-glucosaminidase	11.07	11.04	11.07	11.32	11.28	11.3	0.24	0.00449
PA2626	gi|15597822| tRNA methyltransferase	10.96	11	10.98	11.24	11.21	11.21	0.24	0.0282
PA2617	gi|15597813| leucyl/phenylalanyl-tRNA-protein transferase	8.23	8.26	8.17	8.45	8.55	8.39	0.24	0.01358
PA2331	gi|15597527| hypothetical protein	8.98	9.11	9.08	9.27	9.31	9.32	0.24	0.08417
[truncated: 2,287 more rows]
